# Supplementary material for: The Acidocerinae (Coleoptera, Hydrophilidae): taxonomy, classification, and catalog of species
Source: Zookeys. 2021 Jun 18;1045:1–236. doi: 10.3897/zookeys.1045.63810 (PMC8233300; doi:10.3897/zookeys.1045.63810)
Supplement: XML Treatment for Acidocerus [file zookeys.1045.63810-treatment2.xml]

<!DOCTYPE tp:taxon-treatment
  PUBLIC "-//TaxonX//DTD Taxonomic Treatment Publishing DTD v0 20100105//EN" "tax-treatment-NSO.dtd">
<tp:taxon-treatment xmlns:tp="http://www.plazi.org/taxpub"><tp:treatment-meta><kwd-group><label>Taxon classification</label><kwd><named-content xmlns:xlink="http://www.w3.org/1999/xlink" content-type="kingdom">Animalia</named-content></kwd><kwd><named-content xmlns:xlink="http://www.w3.org/1999/xlink" content-type="order">Coleoptera</named-content></kwd><kwd><named-content xmlns:xlink="http://www.w3.org/1999/xlink" content-type="family">Hydrophilidae</named-content></kwd></kwd-group><mixed-citation publication-type="journal"><person-group><name><surname>Girón</surname><given-names>Jennifer C.</given-names></name><name><surname>Short</surname><given-names>Andrew Edward Z.</given-names></name></person-group><article-title>The <tp:taxon-name><tp:taxon-name-part taxon-name-part-type="subfamily">Acidocerinae</tp:taxon-name-part></tp:taxon-name> (<tp:taxon-name><tp:taxon-name-part taxon-name-part-type="order">Coleoptera</tp:taxon-name-part></tp:taxon-name>, <tp:taxon-name><tp:taxon-name-part taxon-name-part-type="family">Hydrophilidae</tp:taxon-name-part></tp:taxon-name>): taxonomy, classification, and catalog of species</article-title><source>Zookeys</source><day>18</day><month>6</month><year>2021</year><volume>1045</volume><fpage>1</fpage><lpage>236</lpage><pub-id pub-id-type="doi">10.3897/zookeys.1045.63810</pub-id></mixed-citation></tp:treatment-meta><tp:nomenclature><label>Genus</label><tp:taxon-name>
              <tp:taxon-name-part taxon-name-part-type="genus" reg="Acidocerus">Acidocerus</tp:taxon-name-part>
            </tp:taxon-name><tp:taxon-authority>Klug, 1855</tp:taxon-authority><xref ref-type="fig" rid="F2">Figs 2</xref><xref ref-type="fig" rid="F4">, 4</xref><xref ref-type="fig" rid="F17">, 17</xref><tp:nomenclature-citation-list><tp:nomenclature-citation><tp:taxon-name>
                  <tp:taxon-name-part taxon-name-part-type="genus" reg="Acidocerus">Acidocerus</tp:taxon-name-part>
                </tp:taxon-name><comment>Klug, 1855: 649.</comment></tp:nomenclature-citation></tp:nomenclature-citation-list></tp:nomenclature><tp:treatment-sec sec-type="Gender" id="SECID0EWNCK"><title>Gender.</title><p>Masculine.</p></tp:treatment-sec><tp:treatment-sec sec-type="type species" id="SECID0E2NCK"><title>Type species.</title><p><italic><tp:taxon-name><tp:taxon-name-part taxon-name-part-type="genus" reg="Acidocerus">Acidocerus</tp:taxon-name-part> <tp:taxon-name-part taxon-name-part-type="species" reg="aphodioides">aphodioides</tp:taxon-name-part></tp:taxon-name></italic> Klug, 1855: 649; by monotypy.</p></tp:treatment-sec><tp:treatment-sec sec-type="diagnosis" id="SECID0EMOCK"><title>Diagnosis.</title><p>Small beetles, body length nearly 2.8 mm. Body shape elongate oval in dorsal view, moderately convex in lateral view, with dorsal outline nearly straight along anterior 2/3 of elytra (Fig. <xref ref-type="fig" rid="F17">17</xref>). Surface of head and pronotum granulate (Fig. <xref ref-type="fig" rid="F17">17C</xref>). Body pale/yellowish brown, with head slightly darker. Eyes with anterior margin straight in lateral view (not emarginate), in dorsal view slightly projecting from outline of head (Fig. <xref ref-type="fig" rid="F17">17C</xref>). Labrum not concealed by clypeus (Fig. <xref ref-type="fig" rid="F17">17C</xref>). Antennae with nine antennomeres, with strongly asymmetric cupule, with longer side acute. Maxillary palps elongate, with palpomere 4 nearly as long as palpomere 3 (<xref ref-type="bibr" rid="B86">d’Orchymont 1943f</xref>: 7, in key). Elytra without sutural striae, narrowly explanate laterally, serial punctures strongly marked, arranged in rows (Fig. <xref ref-type="fig" rid="F17">17A</xref>). Prosternum flat, rather sharply carinate medially, with angulate anteromedian projection. Posterior elevation of mesoventrite only weakly bulging. Metaventrite with hydrofuge pubescence. Metafemora without distinct tibial grooves, mostly pubescent, only glabrous at apex. Metatarsomeres 1–4 similar in length; metatarsomere 5 similar in length to metatarsomeres 1–4 combined. Fifth abdominal ventrite apically emarginate, with stout setae.</p><fig id="F17" position="float" orientation="portrait"><object-id xmlns:xlink="http://www.w3.org/1999/xlink" content-type="doi" xlink:type="simple">10.3897/zookeys.1045.63810.figure17</object-id><label>Figure 17.</label><caption><p>Habitus of <italic><tp:taxon-name><tp:taxon-name-part taxon-name-part-type="genus" reg="Acidocerus">Acidocerus</tp:taxon-name-part> <tp:taxon-name-part taxon-name-part-type="species" reg="aphodioides">aphodioides</tp:taxon-name-part></tp:taxon-name></italic><bold>A</bold> dorsal habitus <bold>B</bold> lateral habitus <bold>C</bold> head. Scale bar: 1 mm.</p></caption><graphic xmlns:xlink="http://www.w3.org/1999/xlink" xlink:href="zookeys-1045-001-g017.jpg" position="float" orientation="portrait" xlink:type="simple" id="oo_557416.jpg"><uri content-type="original_file" xlink:type="simple">https://binary.pensoft.net/fig/557416</uri></graphic></fig></tp:treatment-sec><tp:treatment-sec sec-type="Differential diagnosis" id="SECID0EIQCK"><title>Differential diagnosis.</title><p>The long fifth metatarsomere (longer than metatarsomeres 1–4 combined) is unusual but not unique in the subfamily (<xref ref-type="bibr" rid="B139">Hansen 1991</xref>). The granulate surface of the head and body resembles that of <italic><tp:taxon-name><tp:taxon-name-part taxon-name-part-type="genus" reg="Helobata">Helobata</tp:taxon-name-part></tp:taxon-name></italic>, but besides their geographic origin, the exposed labrum of <italic><tp:taxon-name><tp:taxon-name-part taxon-name-part-type="genus" reg="Acidocerus">Acidocerus</tp:taxon-name-part></tp:taxon-name></italic> (as opposed to concealed in <italic><tp:taxon-name><tp:taxon-name-part taxon-name-part-type="genus" reg="Helobata">Helobata</tp:taxon-name-part></tp:taxon-name></italic>) allows its recognition. The small size and coarse punctation of the elytra of <italic><tp:taxon-name><tp:taxon-name-part taxon-name-part-type="genus" reg="Acidocerus">Acidocerus</tp:taxon-name-part></tp:taxon-name></italic> resemble some of the Old World <italic><tp:taxon-name><tp:taxon-name-part taxon-name-part-type="genus" reg="Helochares">Helochares</tp:taxon-name-part></tp:taxon-name></italic> (e.g., Fig. <xref ref-type="fig" rid="F36">36D–F</xref>) and some <italic><tp:taxon-name><tp:taxon-name-part taxon-name-part-type="genus" reg="Agraphydrus">Agraphydrus</tp:taxon-name-part></tp:taxon-name></italic> (e.g., <italic><tp:taxon-name><tp:taxon-name-part taxon-name-part-type="genus" reg="Agraphydrus">Agraphydrus</tp:taxon-name-part> <tp:taxon-name-part taxon-name-part-type="species" reg="hanseni">hanseni</tp:taxon-name-part></tp:taxon-name></italic>, Fig. <xref ref-type="fig" rid="F19">19A</xref>), from which it can be differentiated by the medially sharply carinate prosternum (<xref ref-type="bibr" rid="B139">Hansen 1991</xref>).</p></tp:treatment-sec><tp:treatment-sec sec-type="distribution" id="SECID0ETSCK"><title>Distribution.</title><p><bold>Afrotropical</bold>: Mozambique; Fig. <xref ref-type="fig" rid="F4">4</xref>.</p></tp:treatment-sec><tp:treatment-sec sec-type="natural history" id="SECID0E6SCK"><title>Natural history.</title><p>There is no natural history information available for the genus.</p></tp:treatment-sec><tp:treatment-sec sec-type="Larvae" id="SECID0EETCK"><title>Larvae.</title><p>Immature stages are not known for the genus.</p></tp:treatment-sec><tp:treatment-sec sec-type="Taxonomic history" id="SECID0EJTCK"><title>Taxonomic history.</title><p>The taxon was originally described as related to <italic><tp:taxon-name><tp:taxon-name-part taxon-name-part-type="genus" reg="Spercheus">Spercheus</tp:taxon-name-part></tp:taxon-name></italic> Kugelann, with maxillary palps similar to those of <italic><tp:taxon-name><tp:taxon-name-part taxon-name-part-type="genus" reg="Hydraena">Hydraena</tp:taxon-name-part></tp:taxon-name></italic> Kugelann (<xref ref-type="bibr" rid="B185">Klug 1855</xref>), and even later afforded its own subfamily (see taxonomic history of the <tp:taxon-name><tp:taxon-name-part taxon-name-part-type="subfamily">Acidocerinae</tp:taxon-name-part></tp:taxon-name> section, above). <xref ref-type="bibr" rid="B86">d’Orchymont (1943f</xref>: 7) provided a list of diagnostic characters in a key, including the relative length of its tarsal segments, specifically that the fifth tarsomere is as long as tarsomeres 1–4 combined. <xref ref-type="bibr" rid="B139">Hansen (1991)</xref> redescribed the taxon based on syntypes. <xref ref-type="bibr" rid="B139">Hansen (1991</xref>: 149) further commented that he had seen other “typical” species of <italic><tp:taxon-name><tp:taxon-name-part taxon-name-part-type="genus" reg="Helochares">Helochares</tp:taxon-name-part></tp:taxon-name></italic> that also shared this feature and stated that “although <italic><tp:taxon-name><tp:taxon-name-part taxon-name-part-type="genus" reg="Acidocerus">Acidocerus</tp:taxon-name-part></tp:taxon-name></italic> may be somewhat reminiscent of a small <italic><tp:taxon-name><tp:taxon-name-part taxon-name-part-type="genus" reg="Helochares">Helochares</tp:taxon-name-part></tp:taxon-name></italic>… I prefer to maintain it as a distinct genus at the present stage”. The genus was not included in the molecular phylogeny in <xref ref-type="bibr" rid="B274">Short et al. (2021)</xref>, and its assignment to the <italic><tp:taxon-name><tp:taxon-name-part taxon-name-part-type="genus" reg="Helochares">Helochares</tp:taxon-name-part></tp:taxon-name></italic> group is based primarily on its overall dorsal sculpturing, lack of a sutural stria, and Afrotropical distribution.</p></tp:treatment-sec><tp:treatment-sec sec-type="remarks" id="SECID0ESVCK"><title>Remarks.</title><p>Only one described species. <xref ref-type="bibr" rid="B139">Hansen (1991)</xref> studied Klug’s syntypes housed at the Museum für Naturkunde der Humboldt-Universität in Berlin, Germany (ZMHB), which are the only known specimens for the genus. The diagnostic features listed above include information from <xref ref-type="bibr" rid="B86">d’Orchymont (1943f)</xref>, <xref ref-type="bibr" rid="B139">Hansen (1991)</xref>, and our own observations of photographs of the syntypes. Given that the specimens were mounted on cards when photographed, features of the ventral surface were not viewed by us. Characters of the ventral features (as well as the maxillary palps) as described above are based on <xref ref-type="bibr" rid="B86">d’Orchymont (1943f)</xref> and <xref ref-type="bibr" rid="B139">Hansen (1991)</xref>, as the maxillary palps appeared to be missing by the time Hansen examined the syntypes. Until additional specimens are found, it is unlikely there will be a satisfactory resolution on deciding if <italic><tp:taxon-name><tp:taxon-name-part taxon-name-part-type="genus" reg="Acidocerus">Acidocerus</tp:taxon-name-part></tp:taxon-name></italic> is in fact a distinct genus or rather another variant of <italic><tp:taxon-name><tp:taxon-name-part taxon-name-part-type="genus" reg="Helochares">Helochares</tp:taxon-name-part></tp:taxon-name></italic>.</p></tp:treatment-sec><tp:treatment-sec sec-type="Species examined" id="SECID0E1WCK"><title>Species examined.</title><p><italic><tp:taxon-name><tp:taxon-name-part taxon-name-part-type="genus" reg="Acidocerus">Acidocerus</tp:taxon-name-part> <tp:taxon-name-part taxon-name-part-type="species" reg="aphodioides">aphodioides</tp:taxon-name-part></tp:taxon-name></italic> (photographs of syntypes).</p></tp:treatment-sec><tp:treatment-sec sec-type="Selected references" id="SECID0ELXCK"><title>Selected references.</title><p><xref ref-type="bibr" rid="B185">Klug 1855</xref>: 649: original description; <xref ref-type="bibr" rid="B86">d’Orchymont 1943f</xref>: 7: offers diagnostic features in a key; <xref ref-type="bibr" rid="B139">Hansen 1991</xref>: 149: redescription; <xref ref-type="bibr" rid="B266">Short and Fikáček 2013</xref>: 741: <italic><tp:taxon-name><tp:taxon-name-part taxon-name-part-type="genus" reg="Acidocerus">Acidocerus</tp:taxon-name-part></tp:taxon-name></italic> listed in subfamily <tp:taxon-name><tp:taxon-name-part taxon-name-part-type="subfamily">Acidocerinae</tp:taxon-name-part></tp:taxon-name>; <xref ref-type="bibr" rid="B274">Short et al. 2021</xref>: phylogenetic position and affinities discussed.</p></tp:treatment-sec><tp:treatment-sec><!--Section generated to contain objects referenced in tp:taxon-treatment.--><fig id="F2" position="float" orientation="portrait"><object-id xmlns:xlink="http://www.w3.org/1999/xlink" content-type="doi" xlink:type="simple">10.3897/zookeys.1045.63810.figure2</object-id><label>Figure 2.</label><caption><p>Phylogeny of the <tp:taxon-name><tp:taxon-name-part taxon-name-part-type="subfamily">Acidocerinae</tp:taxon-name-part></tp:taxon-name> simplified from <xref ref-type="bibr" rid="B274">Short et al. (2021)</xref>, indicating the distribution, preferred habitat, and currently described number of species for each genus. For habitat, filled black circles indicate that at least some species of the genus are commonly found in this habitat; light grey circles indicate the genus has been found in this habitat, but is rare or not typical for the group; white circles indicate no species have been recorded for the genus in this habitat.</p></caption><graphic xmlns:xlink="http://www.w3.org/1999/xlink" xlink:href="zookeys-1045-001-g002.jpg" position="float" orientation="portrait" xlink:type="simple" id="oo_557401.jpg"><uri content-type="original_file" xlink:type="simple">https://binary.pensoft.net/fig/557401</uri></graphic></fig><fig id="F4" position="float" orientation="portrait"><object-id xmlns:xlink="http://www.w3.org/1999/xlink" content-type="doi" xlink:type="simple">10.3897/zookeys.1045.63810.figure4</object-id><label>Figure 4.</label><caption><p>Known distribution of genera of <tp:taxon-name><tp:taxon-name-part taxon-name-part-type="subfamily">Acidocerinae</tp:taxon-name-part></tp:taxon-name>: <italic><tp:taxon-name><tp:taxon-name-part taxon-name-part-type="genus" reg="Acidocerus">Acidocerus</tp:taxon-name-part></tp:taxon-name></italic>, <italic><tp:taxon-name><tp:taxon-name-part taxon-name-part-type="genus" reg="Agraphydrus">Agraphydrus</tp:taxon-name-part></tp:taxon-name></italic>, <italic><tp:taxon-name><tp:taxon-name-part taxon-name-part-type="genus" reg="Aulonochares">Aulonochares</tp:taxon-name-part></tp:taxon-name></italic>, <italic><tp:taxon-name><tp:taxon-name-part taxon-name-part-type="genus" reg="Batochares">Batochares</tp:taxon-name-part></tp:taxon-name></italic>, <italic><tp:taxon-name><tp:taxon-name-part taxon-name-part-type="genus" reg="Chasmogenus">Chasmogenus</tp:taxon-name-part></tp:taxon-name></italic>, <italic><tp:taxon-name><tp:taxon-name-part taxon-name-part-type="genus" reg="Colossochares">Colossochares</tp:taxon-name-part></tp:taxon-name></italic>, and <italic><tp:taxon-name><tp:taxon-name-part taxon-name-part-type="genus" reg="Crephelochares">Crephelochares</tp:taxon-name-part></tp:taxon-name></italic>.</p></caption><graphic xmlns:xlink="http://www.w3.org/1999/xlink" xlink:href="zookeys-1045-001-g004.jpg" position="float" orientation="portrait" xlink:type="simple" id="oo_557403.jpg"><uri content-type="original_file" xlink:type="simple">https://binary.pensoft.net/fig/557403</uri></graphic></fig><fig id="F36" position="float" orientation="portrait"><object-id xmlns:xlink="http://www.w3.org/1999/xlink" content-type="doi" xlink:type="simple">10.3897/zookeys.1045.63810.figure36</object-id><label>Figure 36.</label><caption><p>Habitus of <italic><tp:taxon-name><tp:taxon-name-part taxon-name-part-type="genus" reg="Helochares">Helochares</tp:taxon-name-part></tp:taxon-name></italic> spp. <bold>A–C</bold><italic><tp:taxon-name><tp:taxon-name-part taxon-name-part-type="genus" reg="Helochares">H.</tp:taxon-name-part> <tp:taxon-name-part taxon-name-part-type="species" reg="laevis">laevis</tp:taxon-name-part></tp:taxon-name></italic>: <bold>A</bold> dorsal habitus <bold>B</bold> lateral habitus <bold>C</bold> ventral habitus <bold>D–F</bold><italic><tp:taxon-name><tp:taxon-name-part taxon-name-part-type="genus" reg="Helochares">H.</tp:taxon-name-part></tp:taxon-name></italic> sp. (India, Goa): <bold>D</bold> dorsal habitus <bold>E</bold> lateral habitus <bold>F</bold> ventral habitus. Scale bar: 1 mm.</p></caption><graphic xmlns:xlink="http://www.w3.org/1999/xlink" xlink:href="zookeys-1045-001-g036.jpg" position="float" orientation="portrait" xlink:type="simple" id="oo_557435.jpg"><uri content-type="original_file" xlink:type="simple">https://binary.pensoft.net/fig/557435</uri></graphic></fig><fig id="F19" position="float" orientation="portrait"><object-id xmlns:xlink="http://www.w3.org/1999/xlink" content-type="doi" xlink:type="simple">10.3897/zookeys.1045.63810.figure19</object-id><label>Figure 19.</label><caption><p>Habitus of <italic><tp:taxon-name><tp:taxon-name-part taxon-name-part-type="genus" reg="Agraphydrus">Agraphydrus</tp:taxon-name-part></tp:taxon-name></italic> spp. <bold>A</bold><italic><tp:taxon-name><tp:taxon-name-part taxon-name-part-type="genus" reg="Agraphydrus">A.</tp:taxon-name-part> <tp:taxon-name-part taxon-name-part-type="species" reg="hanseni">hanseni</tp:taxon-name-part></tp:taxon-name></italic><bold>B</bold><italic><tp:taxon-name><tp:taxon-name-part taxon-name-part-type="genus" reg="Agraphydrus">A.</tp:taxon-name-part> <tp:taxon-name-part taxon-name-part-type="species" reg="jilanzhui">jilanzhui</tp:taxon-name-part></tp:taxon-name></italic><bold>C</bold><italic><tp:taxon-name><tp:taxon-name-part taxon-name-part-type="genus" reg="Agraphydrus">A.</tp:taxon-name-part> <tp:taxon-name-part taxon-name-part-type="species" reg="longipalpus">longipalpus</tp:taxon-name-part></tp:taxon-name></italic><bold>D</bold><italic><tp:taxon-name><tp:taxon-name-part taxon-name-part-type="genus" reg="Agraphydrus">A.</tp:taxon-name-part> <tp:taxon-name-part taxon-name-part-type="species" reg="contractus">contractus</tp:taxon-name-part></tp:taxon-name></italic><bold>E</bold><italic><tp:taxon-name><tp:taxon-name-part taxon-name-part-type="genus" reg="Agraphydrus">A.</tp:taxon-name-part> <tp:taxon-name-part taxon-name-part-type="species" reg="anhuianus">anhuianus</tp:taxon-name-part></tp:taxon-name></italic><bold>F</bold><italic><tp:taxon-name><tp:taxon-name-part taxon-name-part-type="genus" reg="Agraphydrus">A.</tp:taxon-name-part> <tp:taxon-name-part taxon-name-part-type="species" reg="puzhelongi">puzhelongi</tp:taxon-name-part></tp:taxon-name></italic>. Images <bold>B–F</bold> from <xref ref-type="bibr" rid="B196">Komarek and Hebauer (2018)</xref>. Scale bars: 1 mm.</p></caption><graphic xmlns:xlink="http://www.w3.org/1999/xlink" xlink:href="zookeys-1045-001-g019.jpg" position="float" orientation="portrait" xlink:type="simple" id="oo_557418.jpg"><uri content-type="original_file" xlink:type="simple">https://binary.pensoft.net/fig/557418</uri></graphic></fig></tp:treatment-sec><ref-list><ref id="B274"><mixed-citation xmlns:xlink="http://www.w3.org/1999/xlink" xlink:type="simple"><person-group><name name-style="western"><surname>Short</surname><given-names>AEZ</given-names></name><name name-style="western"><surname>Girón</surname><given-names>JC</given-names></name><name name-style="western"><surname>Toussaint</surname><given-names>EFA</given-names></name></person-group> (<year>2021</year>) <article-title>Evolution and biogeography of acidocerine water scavenger beetles (<tp:taxon-name><tp:taxon-name-part taxon-name-part-type="order">Coleoptera</tp:taxon-name-part></tp:taxon-name>: <tp:taxon-name><tp:taxon-name-part taxon-name-part-type="family">Hydrophilidae</tp:taxon-name-part></tp:taxon-name>) shaped by Gondwanan vicariance and Cenozoic isolation of South America.</article-title><source>Systematic Entomology</source><volume>46</volume>(<issue>2</issue>): <fpage>380</fpage>–<lpage>395</lpage>. <ext-link xlink:type="simple" ext-link-type="doi" xlink:href="10.1111/syen.12467">https://doi.org/10.1111/syen.12467</ext-link></mixed-citation></ref><ref id="B86"><mixed-citation xmlns:xlink="http://www.w3.org/1999/xlink" xlink:type="simple"><person-group><name name-style="western"><surname>d’Orchymont</surname><given-names>A</given-names></name></person-group> (<year>1943f</year>) <article-title>Palpicornia (<tp:taxon-name><tp:taxon-name-part taxon-name-part-type="order">Coleoptera</tp:taxon-name-part></tp:taxon-name>) VI.</article-title><source>Bulletin du Musée royal d’histoire naturelle de Belgique</source><volume>19</volume>(<issue>60</issue>): <fpage>1</fpage>–<lpage>12</lpage>.</mixed-citation></ref><ref id="B139"><mixed-citation xmlns:xlink="http://www.w3.org/1999/xlink" xlink:type="simple"><person-group><name name-style="western"><surname>Hansen</surname><given-names>M</given-names></name></person-group> (<year>1991</year>) <article-title>The hydrophiloid beetles. Phylogeny, classification and a revision of the genera (<tp:taxon-name><tp:taxon-name-part taxon-name-part-type="order">Coleoptera</tp:taxon-name-part></tp:taxon-name>: <tp:taxon-name><tp:taxon-name-part taxon-name-part-type="family">Hydrophilidae</tp:taxon-name-part></tp:taxon-name>).</article-title><source>Biologiske Skrifter</source><volume>40</volume>: <fpage>1</fpage>–<lpage>367</lpage>.</mixed-citation></ref><ref id="B196"><mixed-citation xmlns:xlink="http://www.w3.org/1999/xlink" xlink:type="simple"><person-group><name name-style="western"><surname>Komarek</surname><given-names>A</given-names></name><name name-style="western"><surname>Hebauer</surname><given-names>F</given-names></name></person-group> (<year>2018</year>) <article-title>Taxonomic revision of <italic><tp:taxon-name><tp:taxon-name-part taxon-name-part-type="genus">Agraphydrus</tp:taxon-name-part></tp:taxon-name></italic> Régimbart, 1903 I. China and Taiwan (<tp:taxon-name><tp:taxon-name-part taxon-name-part-type="order">Coleoptera</tp:taxon-name-part></tp:taxon-name>: <tp:taxon-name><tp:taxon-name-part taxon-name-part-type="family">Hydrophilidae</tp:taxon-name-part></tp:taxon-name>: <tp:taxon-name><tp:taxon-name-part taxon-name-part-type="subfamily">Acidocerinae</tp:taxon-name-part></tp:taxon-name>).</article-title><source>Zootaxa</source><volume>4452</volume>(<issue>1</issue>): <fpage>1</fpage>–<lpage>101</lpage>. <ext-link xlink:type="simple" ext-link-type="doi" xlink:href="10.11646/zootaxa.4452.1.1">https://doi.org/10.11646/zootaxa.4452.1.1</ext-link></mixed-citation></ref><ref id="B185"><mixed-citation xmlns:xlink="http://www.w3.org/1999/xlink" xlink:type="simple"><person-group><name name-style="western"><surname>Klug</surname><given-names>JFC</given-names></name></person-group> (<year>1855</year>) <article-title>(Diagnosen neuer <tp:taxon-name><tp:taxon-name-part taxon-name-part-type="order">Coleoptera</tp:taxon-name-part></tp:taxon-name> aus Mossambique).</article-title><source>Bericht über die zur Bekanntmachung geeigneten Verhandlungen der Konigl Preuss Akademie der Wissenschaften zu Berlin</source><volume>1855</volume>: <fpage>643</fpage>–<lpage>660</lpage>. <ext-link xlink:type="simple" ext-link-type="uri" xlink:href="https://biodiversitylibrary.org/page/11070837">https://biodiversitylibrary.org/page/11070837</ext-link></mixed-citation></ref><ref id="B266"><mixed-citation xmlns:xlink="http://www.w3.org/1999/xlink" xlink:type="simple"><person-group><name name-style="western"><surname>Short</surname><given-names>AEZ</given-names></name><name name-style="western"><surname>Fikáček</surname><given-names>M</given-names></name></person-group> (<year>2013</year>) <article-title>Molecular phylogeny, evolution and classification of the <tp:taxon-name><tp:taxon-name-part taxon-name-part-type="family">Hydrophilidae</tp:taxon-name-part></tp:taxon-name> (<tp:taxon-name><tp:taxon-name-part taxon-name-part-type="order">Coleoptera</tp:taxon-name-part></tp:taxon-name>).</article-title><source>Systematic Entomology</source><volume>38</volume>(<issue>4</issue>): <fpage>723</fpage>–<lpage>752</lpage>. <ext-link xlink:type="simple" ext-link-type="doi" xlink:href="10.1111/syen.12024">https://doi.org/10.1111/syen.12024</ext-link></mixed-citation></ref></ref-list></tp:taxon-treatment>
