# Supplementary material for: The Acidocerinae (Coleoptera, Hydrophilidae): taxonomy, classification, and catalog of species
Source: Zookeys. 2021 Jun 18;1045:1–236. doi: 10.3897/zookeys.1045.63810 (PMC8233300; doi:10.3897/zookeys.1045.63810)
Supplement: XML Treatment for Agraphydrus [file zookeys.1045.63810-treatment3.xml]

<!DOCTYPE tp:taxon-treatment
  PUBLIC "-//TaxonX//DTD Taxonomic Treatment Publishing DTD v0 20100105//EN" "tax-treatment-NSO.dtd">
<tp:taxon-treatment xmlns:tp="http://www.plazi.org/taxpub"><tp:treatment-meta><kwd-group><label>Taxon classification</label><kwd><named-content xmlns:xlink="http://www.w3.org/1999/xlink" content-type="kingdom">Animalia</named-content></kwd><kwd><named-content xmlns:xlink="http://www.w3.org/1999/xlink" content-type="order">Coleoptera</named-content></kwd><kwd><named-content xmlns:xlink="http://www.w3.org/1999/xlink" content-type="family">Hydrophilidae</named-content></kwd></kwd-group><mixed-citation publication-type="journal"><person-group><name><surname>Girón</surname><given-names>Jennifer C.</given-names></name><name><surname>Short</surname><given-names>Andrew Edward Z.</given-names></name></person-group><article-title>The <tp:taxon-name><tp:taxon-name-part taxon-name-part-type="subfamily">Acidocerinae</tp:taxon-name-part></tp:taxon-name> (<tp:taxon-name><tp:taxon-name-part taxon-name-part-type="order">Coleoptera</tp:taxon-name-part></tp:taxon-name>, <tp:taxon-name><tp:taxon-name-part taxon-name-part-type="family">Hydrophilidae</tp:taxon-name-part></tp:taxon-name>): taxonomy, classification, and catalog of species</article-title><source>Zookeys</source><day>18</day><month>6</month><year>2021</year><volume>1045</volume><fpage>1</fpage><lpage>236</lpage><pub-id pub-id-type="doi">10.3897/zookeys.1045.63810</pub-id></mixed-citation></tp:treatment-meta><tp:nomenclature><label>Genus</label><tp:taxon-name>
              <tp:taxon-name-part taxon-name-part-type="genus" reg="Agraphydrus">Agraphydrus</tp:taxon-name-part>
            </tp:taxon-name><tp:taxon-authority>Régimbart, 1903</tp:taxon-authority><xref ref-type="fig" rid="F1">Figs 1M, S, T</xref><xref ref-type="fig" rid="F2">, 2</xref><xref ref-type="fig" rid="F4">, 4</xref><xref ref-type="fig" rid="F18">, 18</xref><xref ref-type="fig" rid="F19">, 19</xref><xref ref-type="fig" rid="F20">, 20</xref><tp:nomenclature-citation-list><tp:nomenclature-citation><tp:taxon-name>
                  <tp:taxon-name-part taxon-name-part-type="genus" reg="Agraphydrus">Agraphydrus</tp:taxon-name-part>
                </tp:taxon-name><comment>Régimbart, 1903a: 33.</comment></tp:nomenclature-citation><tp:nomenclature-citation><tp:taxon-name>
                  <tp:taxon-name-part taxon-name-part-type="genus" reg="Agraphydrus"/>
                  <tp:taxon-name-part taxon-name-part-type="species" reg="punctatellus"/>
                </tp:taxon-name><comment>Type species: <tp:taxon-name><tp:taxon-name-part taxon-name-part-type="genus" reg="Agraphydrus">Agraphydrus</tp:taxon-name-part> <tp:taxon-name-part taxon-name-part-type="species" reg="punctatellus">punctatellus</tp:taxon-name-part></tp:taxon-name> Régimbart, 1903a: 34; by monotypy. </comment></tp:nomenclature-citation><tp:nomenclature-citation><tp:taxon-name>
                  <tp:taxon-name-part taxon-name-part-type="genus" reg="Pseudohelochares">Pseudohelochares</tp:taxon-name-part>
                </tp:taxon-name><comment>Satô, 1960: 77; <xref ref-type="bibr" rid="B249">Satô (1965</xref>: 128) [synonymy].</comment></tp:nomenclature-citation><tp:nomenclature-citation><tp:taxon-name>
                  <tp:taxon-name-part taxon-name-part-type="genus" reg="Pseudohelochares"/>
                  <tp:taxon-name-part taxon-name-part-type="species" reg="narusei"/>
                </tp:taxon-name><comment>Type species: <tp:taxon-name><tp:taxon-name-part taxon-name-part-type="genus" reg="Pseudohelochares">Pseudohelochares</tp:taxon-name-part> <tp:taxon-name-part taxon-name-part-type="species" reg="narusei">narusei</tp:taxon-name-part></tp:taxon-name> Satô, 1960: 77; by original designation and monotypy. </comment></tp:nomenclature-citation><tp:nomenclature-citation><tp:taxon-name>
                  <tp:taxon-name-part taxon-name-part-type="genus" reg="Pseudopelthydrus">Pseudopelthydrus</tp:taxon-name-part>
                </tp:taxon-name><comment>Jia, 1998: 225.</comment></tp:nomenclature-citation><tp:nomenclature-citation><tp:taxon-name>
                  <tp:taxon-name-part taxon-name-part-type="genus" reg="Pseudopelthydrus"/>
                  <tp:taxon-name-part taxon-name-part-type="species" reg="longipalpus"/>
                </tp:taxon-name><comment>Type species: <tp:taxon-name><tp:taxon-name-part taxon-name-part-type="genus" reg="Pseudopelthydrus">Pseudopelthydrus</tp:taxon-name-part> <tp:taxon-name-part taxon-name-part-type="species" reg="longipalpus">longipalpus</tp:taxon-name-part></tp:taxon-name> Jia, 1998: 229; by original designation. <xref ref-type="bibr" rid="B192">Komarek (2003</xref>: 384) [synonymy]. </comment></tp:nomenclature-citation><tp:nomenclature-citation><tp:taxon-name>
                  <tp:taxon-name-part taxon-name-part-type="genus" reg="Megagraphydrus">Megagraphydrus</tp:taxon-name-part>
                </tp:taxon-name><comment>Hansen, 1999a: 137.</comment></tp:nomenclature-citation><tp:nomenclature-citation><tp:taxon-name>
                  <tp:taxon-name-part taxon-name-part-type="genus" reg="Megagraphydrus"/>
                  <tp:taxon-name-part taxon-name-part-type="species" reg="siamensis"/>
                </tp:taxon-name><comment>Type species: <tp:taxon-name><tp:taxon-name-part taxon-name-part-type="genus" reg="Megagraphydrus">Megagraphydrus</tp:taxon-name-part> <tp:taxon-name-part taxon-name-part-type="species" reg="siamensis">siamensis</tp:taxon-name-part></tp:taxon-name> Hansen, 1999a: 140; by original designation. <xref ref-type="bibr" rid="B218">Minoshima et al. (2015</xref>: 7) [synonymy]. </comment></tp:nomenclature-citation><tp:nomenclature-citation><tp:taxon-name>
                  <tp:taxon-name-part taxon-name-part-type="genus" reg="Gymnhelochares">Gymnhelochares</tp:taxon-name-part>
                </tp:taxon-name><comment>d’Orchymont, 1932: 692; as subgenus of <tp:taxon-name><tp:taxon-name-part taxon-name-part-type="genus" reg="Helochares">Helochares</tp:taxon-name-part></tp:taxon-name>.</comment></tp:nomenclature-citation><tp:nomenclature-citation><tp:taxon-name>
                  <tp:taxon-name-part taxon-name-part-type="genus" reg="Helochares"/>
                  <tp:taxon-name-part taxon-name-part-type="subgenus" reg="Gymnhelochares"/>
                  <tp:taxon-name-part taxon-name-part-type="species" reg="geminus"/>
                </tp:taxon-name><comment>Type species: <tp:taxon-name><tp:taxon-name-part taxon-name-part-type="genus" reg="Helochares">Helochares</tp:taxon-name-part> (<tp:taxon-name-part taxon-name-part-type="subgenus" reg="Gymnhelochares">Gymnhelochares</tp:taxon-name-part>) <tp:taxon-name-part taxon-name-part-type="species" reg="geminus">geminus</tp:taxon-name-part></tp:taxon-name> d’Orchymont, 1932: 694; by original designation. <xref ref-type="bibr" rid="B196">Komarek and Hebauer (2018</xref>: 17) [synonymy]. </comment></tp:nomenclature-citation><tp:nomenclature-citation><tp:taxon-name>
                  <tp:taxon-name-part taxon-name-part-type="genus" reg="Horelophopsis">Horelophopsis</tp:taxon-name-part>
                </tp:taxon-name><comment>Hansen, 1997: 109.</comment></tp:nomenclature-citation><tp:nomenclature-citation><tp:taxon-name>
                  <tp:taxon-name-part taxon-name-part-type="genus" reg="Horelophopsis"/>
                  <tp:taxon-name-part taxon-name-part-type="species" reg="avita"/>
                </tp:taxon-name><comment>Type species: <tp:taxon-name><tp:taxon-name-part taxon-name-part-type="genus" reg="Horelophopsis">Horelophopsis</tp:taxon-name-part> <tp:taxon-name-part taxon-name-part-type="species" reg="avita">avita</tp:taxon-name-part></tp:taxon-name> Hansen, 1997: 109, by original designation; <xref ref-type="bibr" rid="B274">Short et al. (2021)</xref> [synonymy]. </comment></tp:nomenclature-citation></tp:nomenclature-citation-list></tp:nomenclature><tp:treatment-sec sec-type="Gender" id="SECID0EP6CK"><title>Gender.</title><p>Masculine.</p></tp:treatment-sec><tp:treatment-sec sec-type="type species" id="SECID0EU6CK"><title>Type species.</title><p><italic><tp:taxon-name><tp:taxon-name-part taxon-name-part-type="genus" reg="Agraphydrus">Agraphydrus</tp:taxon-name-part> <tp:taxon-name-part taxon-name-part-type="species" reg="punctatellus">punctatellus</tp:taxon-name-part></tp:taxon-name></italic> Régimbart, 1903: 34; by monotypy.</p></tp:treatment-sec><tp:treatment-sec sec-type="diagnosis" id="SECID0EFADK"><title>Diagnosis.</title><p>Small beetles, body length 1.4–4.8 mm. Body shape elongate to broadly oval in dorsal view, weakly to moderately convex in lateral view, rarely strongly convex (Figs <xref ref-type="fig" rid="F18">18</xref>, <xref ref-type="fig" rid="F19">19</xref>). Surface of head and pronotum smooth, usually with shallow ground punctation. Body ranging from pale/yellowish to dark brown (Figs <xref ref-type="fig" rid="F18">18</xref>, <xref ref-type="fig" rid="F19">19</xref>), either uniform across body regions or with different regions colored differently (e.g., darker head, paler elytra and margins of pronotum; Fig. <xref ref-type="fig" rid="F18">18A, B</xref>). Eyes with anterior margin straight in lateral view (not emarginate), in dorsal view slightly projecting from outline of head. Clypeus moderately convex, with distinct systematic punctures, with anterior margin slightly to clearly emarginate. Labrum not concealed by clypeus. Mentum nearly 1.5 × wider than long, with variable surface, with wide and moderate median anterior depression limited by low transverse carina. Antennae with eight or nine antennomeres, with slightly asymmetric cupule, round in outline. Maxillary palps elongate, 0.7–1.5 × width of head, with inner margin of palpomere 2 usually straight and palpomere 4 nearly as long to slightly longer than palpomere 3 (Fig. <xref ref-type="fig" rid="F12">12G</xref>). Pronotum with ground punctation usually moderate. Elytra without sutural striae, not laterally explanate, with serial punctures usually absent; systematic punctures usually rather sparse and aligned in four rows along elytra. Prosternum slightly convex, not carinate medially. Posterior elevation of mesoventrite variable, from simply bulged, to bearing variously shaped elevations; anapleural sutures variable in shape and orientation. Metaventrite with posteromedian glabrous patch. Metafemora without distinct tibial grooves, either mostly pubescent (only glabrous at apex), or with pubescence reduced to small basal area (“<italic><tp:taxon-name><tp:taxon-name-part taxon-name-part-type="genus" reg="Gymnhelochares">Gymnhelochares</tp:taxon-name-part></tp:taxon-name></italic>”). Metatarsomere 1 shorter than 2; metatarsomere 2 slightly shorter than 5; metatarsomere 5 similar in length to metatarsomeres 3 and 4 combined. Fifth abdominal ventrite apically emarginate, sometimes very slightly, or rounded, with or without fringe of stout setae. Aedeagus trilobed in form (Fig. <xref ref-type="fig" rid="F20">20</xref>); basal piece shorter to longer than parameres; outline of apical region of parameres variable; median lobe triangular, with well-developed lateral basal apodemes, usually rounded at apex; gonopore well developed.</p><fig id="F18" position="float" orientation="portrait"><object-id xmlns:xlink="http://www.w3.org/1999/xlink" content-type="doi" xlink:type="simple">10.3897/zookeys.1045.63810.figure18</object-id><label>Figure 18.</label><caption><p>Habitus of <italic><tp:taxon-name><tp:taxon-name-part taxon-name-part-type="genus" reg="Agraphydrus">Agraphydrus</tp:taxon-name-part></tp:taxon-name></italic> spp. <bold>A–C</bold><italic><tp:taxon-name><tp:taxon-name-part taxon-name-part-type="genus" reg="Agraphydrus">A.</tp:taxon-name-part> <tp:taxon-name-part taxon-name-part-type="species" reg="coomani">coomani</tp:taxon-name-part></tp:taxon-name></italic>: <bold>A</bold> dorsal habitus <bold>B</bold> lateral habitus <bold>C</bold> ventral habitus <bold>D–F</bold><italic><tp:taxon-name><tp:taxon-name-part taxon-name-part-type="genus" reg="Agraphydrus">A.</tp:taxon-name-part> <tp:taxon-name-part taxon-name-part-type="uncertainty-rank">cf.</tp:taxon-name-part> <tp:taxon-name-part taxon-name-part-type="species" reg="attenuatus">attenuatus</tp:taxon-name-part></tp:taxon-name></italic>: <bold>D</bold> dorsal habitus <bold>E</bold> lateral habitus <bold>F</bold> ventral habitus <bold>G–I</bold><italic><tp:taxon-name><tp:taxon-name-part taxon-name-part-type="genus" reg="Agraphydrus">A.</tp:taxon-name-part></tp:taxon-name></italic> sp. ex Madagascar: <bold>G</bold> dorsal habitus <bold>H</bold> lateral habitus <bold>I</bold> ventral habitus. Scale bars: 1 mm.</p></caption><graphic xmlns:xlink="http://www.w3.org/1999/xlink" xlink:href="zookeys-1045-001-g018.jpg" position="float" orientation="portrait" xlink:type="simple" id="oo_557417.jpg"><uri content-type="original_file" xlink:type="simple">https://binary.pensoft.net/fig/557417</uri></graphic></fig><fig id="F19" position="float" orientation="portrait"><object-id xmlns:xlink="http://www.w3.org/1999/xlink" content-type="doi" xlink:type="simple">10.3897/zookeys.1045.63810.figure19</object-id><label>Figure 19.</label><caption><p>Habitus of <italic><tp:taxon-name><tp:taxon-name-part taxon-name-part-type="genus" reg="Agraphydrus">Agraphydrus</tp:taxon-name-part></tp:taxon-name></italic> spp. <bold>A</bold><italic><tp:taxon-name><tp:taxon-name-part taxon-name-part-type="genus" reg="Agraphydrus">A.</tp:taxon-name-part> <tp:taxon-name-part taxon-name-part-type="species" reg="hanseni">hanseni</tp:taxon-name-part></tp:taxon-name></italic><bold>B</bold><italic><tp:taxon-name><tp:taxon-name-part taxon-name-part-type="genus" reg="Agraphydrus">A.</tp:taxon-name-part> <tp:taxon-name-part taxon-name-part-type="species" reg="jilanzhui">jilanzhui</tp:taxon-name-part></tp:taxon-name></italic><bold>C</bold><italic><tp:taxon-name><tp:taxon-name-part taxon-name-part-type="genus" reg="Agraphydrus">A.</tp:taxon-name-part> <tp:taxon-name-part taxon-name-part-type="species" reg="longipalpus">longipalpus</tp:taxon-name-part></tp:taxon-name></italic><bold>D</bold><italic><tp:taxon-name><tp:taxon-name-part taxon-name-part-type="genus" reg="Agraphydrus">A.</tp:taxon-name-part> <tp:taxon-name-part taxon-name-part-type="species" reg="contractus">contractus</tp:taxon-name-part></tp:taxon-name></italic><bold>E</bold><italic><tp:taxon-name><tp:taxon-name-part taxon-name-part-type="genus" reg="Agraphydrus">A.</tp:taxon-name-part> <tp:taxon-name-part taxon-name-part-type="species" reg="anhuianus">anhuianus</tp:taxon-name-part></tp:taxon-name></italic><bold>F</bold><italic><tp:taxon-name><tp:taxon-name-part taxon-name-part-type="genus" reg="Agraphydrus">A.</tp:taxon-name-part> <tp:taxon-name-part taxon-name-part-type="species" reg="puzhelongi">puzhelongi</tp:taxon-name-part></tp:taxon-name></italic>. Images <bold>B–F</bold> from <xref ref-type="bibr" rid="B196">Komarek and Hebauer (2018)</xref>. Scale bars: 1 mm.</p></caption><graphic xmlns:xlink="http://www.w3.org/1999/xlink" xlink:href="zookeys-1045-001-g019.jpg" position="float" orientation="portrait" xlink:type="simple" id="oo_557418.jpg"><uri content-type="original_file" xlink:type="simple">https://binary.pensoft.net/fig/557418</uri></graphic></fig><fig id="F20" position="float" orientation="portrait"><object-id xmlns:xlink="http://www.w3.org/1999/xlink" content-type="doi" xlink:type="simple">10.3897/zookeys.1045.63810.figure20</object-id><label>Figure 20.</label><caption><p>Aedeagi of <italic><tp:taxon-name><tp:taxon-name-part taxon-name-part-type="genus" reg="Agraphydrus">Agraphydrus</tp:taxon-name-part></tp:taxon-name></italic> spp. <bold>A</bold><italic><tp:taxon-name><tp:taxon-name-part taxon-name-part-type="genus" reg="Agraphydrus">A.</tp:taxon-name-part> <tp:taxon-name-part taxon-name-part-type="species" reg="attenuatus">attenuatus</tp:taxon-name-part></tp:taxon-name></italic><bold>B</bold><italic><tp:taxon-name><tp:taxon-name-part taxon-name-part-type="genus" reg="Agraphydrus">A.</tp:taxon-name-part> <tp:taxon-name-part taxon-name-part-type="species" reg="gracilipalpis">gracilipalpis</tp:taxon-name-part></tp:taxon-name></italic><bold>C</bold><italic><tp:taxon-name><tp:taxon-name-part taxon-name-part-type="genus" reg="Agraphydrus">A.</tp:taxon-name-part> <tp:taxon-name-part taxon-name-part-type="species" reg="masatakai">masatakai</tp:taxon-name-part></tp:taxon-name></italic><bold>D</bold><italic><tp:taxon-name><tp:taxon-name-part taxon-name-part-type="genus" reg="Agraphydrus">A.</tp:taxon-name-part> <tp:taxon-name-part taxon-name-part-type="species" reg="chinensis">chinensis</tp:taxon-name-part></tp:taxon-name></italic><bold>E</bold><italic><tp:taxon-name><tp:taxon-name-part taxon-name-part-type="genus" reg="Agraphydrus">A.</tp:taxon-name-part> <tp:taxon-name-part taxon-name-part-type="species" reg="puzhelongi">puzhelongi</tp:taxon-name-part></tp:taxon-name></italic>. Scale bars: 0.1 mm. Line drawings taken from <xref ref-type="bibr" rid="B193">Komarek (2018)</xref>.</p></caption><graphic xmlns:xlink="http://www.w3.org/1999/xlink" xlink:href="zookeys-1045-001-g020.jpg" position="float" orientation="portrait" xlink:type="simple" id="oo_557419.jpg"><uri content-type="original_file" xlink:type="simple">https://binary.pensoft.net/fig/557419</uri></graphic></fig></tp:treatment-sec><tp:treatment-sec sec-type="Differential diagnosis" id="SECID0E2JDK"><title>Differential diagnosis.</title><p><italic><tp:taxon-name><tp:taxon-name-part taxon-name-part-type="genus" reg="Agraphydrus">Agraphydrus</tp:taxon-name-part></tp:taxon-name></italic> can be considered highly variable both morphologically and ecologically. Given their usually small to very small size, in the regions where <italic><tp:taxon-name><tp:taxon-name-part taxon-name-part-type="genus" reg="Agraphydrus">Agraphydrus</tp:taxon-name-part></tp:taxon-name></italic> is distributed, they may be confused with smaller species of <italic><tp:taxon-name><tp:taxon-name-part taxon-name-part-type="genus" reg="Helochares">Helochares</tp:taxon-name-part></tp:taxon-name></italic>, from which <italic><tp:taxon-name><tp:taxon-name-part taxon-name-part-type="genus" reg="Agraphydrus">Agraphydrus</tp:taxon-name-part></tp:taxon-name></italic> can be distinguished by the presence of a posteromesal glabrous patch on the metaventrite (metaventrite uniformly and densely covered by hydrofuge pubescence in <italic><tp:taxon-name><tp:taxon-name-part taxon-name-part-type="genus" reg="Helochares">Helochares</tp:taxon-name-part></tp:taxon-name></italic>); their size allows to differentiate them from the much larger <italic><tp:taxon-name><tp:taxon-name-part taxon-name-part-type="genus" reg="Colossochares">Colossochares</tp:taxon-name-part></tp:taxon-name></italic> and <italic><tp:taxon-name><tp:taxon-name-part taxon-name-part-type="genus" reg="Peltochares">Peltochares</tp:taxon-name-part></tp:taxon-name></italic>. The lack of sutural stria in <italic><tp:taxon-name><tp:taxon-name-part taxon-name-part-type="genus" reg="Agraphydrus">Agraphydrus</tp:taxon-name-part></tp:taxon-name></italic> allows to recognize the larger <italic><tp:taxon-name><tp:taxon-name-part taxon-name-part-type="genus" reg="Agraphydrus">Agraphydrus</tp:taxon-name-part></tp:taxon-name></italic> from similarly sized <italic><tp:taxon-name><tp:taxon-name-part taxon-name-part-type="genus" reg="Crephelochares">Crephelochares</tp:taxon-name-part></tp:taxon-name></italic>. The maxillary palps tend to be shorter in <italic><tp:taxon-name><tp:taxon-name-part taxon-name-part-type="genus" reg="Agraphydrus">Agraphydrus</tp:taxon-name-part></tp:taxon-name></italic>. Most <italic><tp:taxon-name><tp:taxon-name-part taxon-name-part-type="genus" reg="Agraphydrus">Agraphydrus</tp:taxon-name-part></tp:taxon-name></italic> have moderately punctate head and pronotum and generally lack elytral serial punctures; although they may have very coarse systematic punctures somewhat aligned in rows, these rows are not quite uniform as in many Old World <italic><tp:taxon-name><tp:taxon-name-part taxon-name-part-type="genus" reg="Helochares">Helochares</tp:taxon-name-part></tp:taxon-name></italic> or <italic><tp:taxon-name><tp:taxon-name-part taxon-name-part-type="genus" reg="Acidocerus">Acidocerus</tp:taxon-name-part></tp:taxon-name></italic>. The outer margins of the elytra of <italic><tp:taxon-name><tp:taxon-name-part taxon-name-part-type="genus" reg="Agraphydrus">Agraphydrus</tp:taxon-name-part></tp:taxon-name></italic> are only slightly flared, as opposed to laterally expanded which differentiates them from <italic><tp:taxon-name><tp:taxon-name-part taxon-name-part-type="genus" reg="Batochares">Batochares</tp:taxon-name-part></tp:taxon-name></italic>. The most similar genus to <italic><tp:taxon-name><tp:taxon-name-part taxon-name-part-type="genus" reg="Agraphydrus">Agraphydrus</tp:taxon-name-part></tp:taxon-name></italic> would be the Neotropical genus <italic><tp:taxon-name><tp:taxon-name-part taxon-name-part-type="genus" reg="Tobochares">Tobochares</tp:taxon-name-part></tp:taxon-name></italic>, but they do not co-occur; the body shape in <italic><tp:taxon-name><tp:taxon-name-part taxon-name-part-type="genus" reg="Agraphydrus">Agraphydrus</tp:taxon-name-part></tp:taxon-name></italic>, in general, tends to be more elongated (1.1–1.4 × longer than wide), whereas in <italic><tp:taxon-name><tp:taxon-name-part taxon-name-part-type="genus" reg="Tobochares">Tobochares</tp:taxon-name-part></tp:taxon-name></italic> it tends to be only slightly longer than wide (1.07–1.15 × longer than wide); in addition, the metafemora in <italic><tp:taxon-name><tp:taxon-name-part taxon-name-part-type="genus" reg="Tobochares">Tobochares</tp:taxon-name-part></tp:taxon-name></italic> are always mostly glabrous, with scattered setae, and their serial punctures are well aligned longitudinally.</p></tp:treatment-sec><tp:treatment-sec sec-type="distribution" id="SECID0EUODK"><title>Distribution.</title><p><bold>Afrotropical</bold>: Angola, Botswana, Cameroon, Democratic Republic of the Congo, Djibouti, Eritrea, Eswatini, Ethiopia (in doubt), Gabon, Ghana, Guinea, Ivory Coast, Kenya, Madagascar, Malawi, Mozambique, Namibia, Nigeria, Oman, Republic of South Africa, Saudi Arabia, Sudan, Tanzania, United Arab Emirates, Yemen, Zimbabwe. <bold>Australasian</bold>: Australia (New South Wales, Northern Territory, Queensland, Western Australia), Indonesia (Java, Papua), Papua New Guinea. <bold>Indo-Malayan</bold>: Bhutan, Brunei, China (Fujian, Guangdong, Guangxi, Guizhou, Hainan, Himachal, Hong Kong, Hunan, Jiangxi, Taiwan, Yunnan, Zhejiang), India (Arunachal Pradesh, Assam, Goa, Himachal Pradesh, Kerala, Karnataka, Madhya Pradesh, Maharashtra, Meghalaya, North Andaman Island, Sikkim, Tamil Nadu, Uttar Pradesh, Uttarakhand), Laos, Malaysia, Myanmar, Nepal, Philippines, Sri Lanka, Thailand, Vietnam. <bold>Palearctic</bold>: China (Anhui, Gansu, Hubei, Shaanxi, Shandong, Sichuan, Tibet), Iran, Japan, Korea, Pakistan, South Korea; Fig. <xref ref-type="fig" rid="F4">4</xref>.</p></tp:treatment-sec><tp:treatment-sec sec-type="natural history" id="SECID0EGPDK"><title>Natural history.</title><p><italic><tp:taxon-name><tp:taxon-name-part taxon-name-part-type="genus" reg="Agraphydrus">Agraphydrus</tp:taxon-name-part></tp:taxon-name></italic> can be found in an extremely broad range of habitats, from rivers, streams and forest pools, to hygropetric environments around waterfalls or seepages over rocks; a few species have been collected in terrestrial habitats by sifting moss and leaves from near water bodies, or in the gravel along the bank of a river; in many cases specimens have been found associated with floating vegetation, mosses and algae (<xref ref-type="bibr" rid="B193">Komarek 2018</xref>, <xref ref-type="bibr" rid="B194">2019</xref>, <xref ref-type="bibr" rid="B195">2020</xref>, <xref ref-type="bibr" rid="B197">Komarek and Freitag 2020</xref>, <xref ref-type="bibr" rid="B196">Komarek and Hebauer 2018</xref>).</p></tp:treatment-sec><tp:treatment-sec sec-type="Larvae" id="SECID0EHQDK"><title>Larvae.</title><p>Only the larvae of two species of <italic><tp:taxon-name><tp:taxon-name-part taxon-name-part-type="genus" reg="Agraphydrus">Agraphydrus</tp:taxon-name-part></tp:taxon-name></italic> are currently known: <italic><tp:taxon-name><tp:taxon-name-part taxon-name-part-type="genus" reg="Agraphydrus">A.</tp:taxon-name-part> <tp:taxon-name-part taxon-name-part-type="species" reg="narusei">narusei</tp:taxon-name-part></tp:taxon-name></italic> (Satô) (first and third instars; <xref ref-type="bibr" rid="B216">Minoshima and Hayashi 2011</xref>), and <italic><tp:taxon-name><tp:taxon-name-part taxon-name-part-type="genus" reg="Agraphydrus">A.</tp:taxon-name-part> <tp:taxon-name-part taxon-name-part-type="species" reg="hanseni">hanseni</tp:taxon-name-part></tp:taxon-name></italic> (Satô and Yoshitomi) (third instar; <xref ref-type="bibr" rid="B217">Minoshima et al. 2013</xref>). <xref ref-type="bibr" rid="B214">Minoshima (2016)</xref> offers a diagnosis for <italic><tp:taxon-name><tp:taxon-name-part taxon-name-part-type="genus" reg="Agraphydrus">Agraphydrus</tp:taxon-name-part></tp:taxon-name></italic> larvae.</p></tp:treatment-sec><tp:treatment-sec sec-type="Taxonomic history" id="SECID0E4RDK"><title>Taxonomic history.</title><p>Originally described as a genus by Régimbart in 1903; downgraded to a subgenus of <italic><tp:taxon-name><tp:taxon-name-part taxon-name-part-type="genus" reg="Enochrus">Enochrus</tp:taxon-name-part></tp:taxon-name></italic> by <xref ref-type="bibr" rid="B50">d’Orchymont (1919c</xref>: 155); transferred as a subgenus to <italic><tp:taxon-name><tp:taxon-name-part taxon-name-part-type="genus" reg="Helochares">Helochares</tp:taxon-name-part></tp:taxon-name></italic> by <xref ref-type="bibr" rid="B60">d’Orchymont (1927a</xref>: 250); generic status re-established by <xref ref-type="bibr" rid="B249">Satô (1965</xref>: 128). <xref ref-type="bibr" rid="B139">Hansen (1991</xref>: 148) placed <italic><tp:taxon-name><tp:taxon-name-part taxon-name-part-type="genus" reg="Gymnhelochares">Gymnhelochares</tp:taxon-name-part></tp:taxon-name></italic> as a subgenus of <italic><tp:taxon-name><tp:taxon-name-part taxon-name-part-type="genus" reg="Agraphydrus">Agraphydrus</tp:taxon-name-part></tp:taxon-name></italic>; <xref ref-type="bibr" rid="B196">Komarek and Hebauer (2018</xref>: 17) placed <italic><tp:taxon-name><tp:taxon-name-part taxon-name-part-type="genus" reg="Gymnhelochares">Gymnhelochares</tp:taxon-name-part></tp:taxon-name></italic> as a synonym of <italic><tp:taxon-name><tp:taxon-name-part taxon-name-part-type="genus" reg="Agraphydrus">Agraphydrus</tp:taxon-name-part></tp:taxon-name></italic> given that they could not identify any unique morphological traits that allowed the two genera to be differentiated. <xref ref-type="bibr" rid="B218">Minoshima et al. (2015</xref>: 7) synonymized <italic><tp:taxon-name><tp:taxon-name-part taxon-name-part-type="genus" reg="Megagraphydrus">Megagraphydrus</tp:taxon-name-part></tp:taxon-name></italic> with <italic><tp:taxon-name><tp:taxon-name-part taxon-name-part-type="genus" reg="Agraphydrus">Agraphydrus</tp:taxon-name-part></tp:taxon-name></italic> also based on the lack of morphological traits in support of their separation. <xref ref-type="bibr" rid="B266">Short and Fikáček (2013)</xref> recovered <italic><tp:taxon-name><tp:taxon-name-part taxon-name-part-type="genus" reg="Horelophopsis">Horelophopsis</tp:taxon-name-part></tp:taxon-name></italic> and <italic><tp:taxon-name><tp:taxon-name-part taxon-name-part-type="genus" reg="Agraphydrus">Agraphydrus</tp:taxon-name-part></tp:taxon-name></italic> as sister taxa within the <tp:taxon-name><tp:taxon-name-part taxon-name-part-type="subfamily">Acidocerinae</tp:taxon-name-part></tp:taxon-name> (<italic><tp:taxon-name><tp:taxon-name-part taxon-name-part-type="genus" reg="Horelophopsis">Horelophopsis</tp:taxon-name-part></tp:taxon-name></italic> had been described as, and was prior to <xref ref-type="bibr" rid="B266">Short and Fikáček (2013)</xref>, its own subfamily of <tp:taxon-name><tp:taxon-name-part taxon-name-part-type="family">Hydrophilidae</tp:taxon-name-part></tp:taxon-name>). These affinities between <italic><tp:taxon-name><tp:taxon-name-part taxon-name-part-type="genus" reg="Agraphydrus">Agraphydrus</tp:taxon-name-part></tp:taxon-name></italic> and <italic><tp:taxon-name><tp:taxon-name-part taxon-name-part-type="genus" reg="Horelophopsis">Horelophopsis</tp:taxon-name-part></tp:taxon-name></italic> were also recognized by <xref ref-type="bibr" rid="B217">Minoshima et al. (2013)</xref> based on larval characters. Finally, <xref ref-type="bibr" rid="B274">Short et al. (2021)</xref>, based on their molecular phylogenetic analyses, synonymized <italic><tp:taxon-name><tp:taxon-name-part taxon-name-part-type="genus" reg="Horelophopsis">Horelophopsis</tp:taxon-name-part></tp:taxon-name></italic> with <italic><tp:taxon-name><tp:taxon-name-part taxon-name-part-type="genus" reg="Agraphydrus">Agraphydrus</tp:taxon-name-part></tp:taxon-name></italic>, as <italic><tp:taxon-name><tp:taxon-name-part taxon-name-part-type="genus" reg="Horelophopsis">Horelophopsis</tp:taxon-name-part></tp:taxon-name></italic> was recovered as a lineage nested within <italic><tp:taxon-name><tp:taxon-name-part taxon-name-part-type="genus" reg="Agraphydrus">Agraphydrus</tp:taxon-name-part></tp:taxon-name></italic>. The genus was redescribed by <xref ref-type="bibr" rid="B195">Komarek (2020)</xref>. For more details on the taxonomic history of the genus and its synonyms see <xref ref-type="bibr" rid="B218">Minoshima et al. (2015)</xref>.</p></tp:treatment-sec><tp:treatment-sec sec-type="remarks" id="SECID0EUXDK"><title>Remarks.</title><p>With 201 described species, <italic><tp:taxon-name><tp:taxon-name-part taxon-name-part-type="genus" reg="Agraphydrus">Agraphydrus</tp:taxon-name-part></tp:taxon-name></italic> is currently the largest genus of <tp:taxon-name><tp:taxon-name-part taxon-name-part-type="subfamily">Acidocerinae</tp:taxon-name-part></tp:taxon-name>, due to a series of recent revisions and monographs (<xref ref-type="bibr" rid="B218">Minoshima et al. 2015</xref>; <xref ref-type="bibr" rid="B193">Komarek 2018</xref>, <xref ref-type="bibr" rid="B194">2019</xref>, <xref ref-type="bibr" rid="B195">2020</xref>; <xref ref-type="bibr" rid="B196">Komarek and Hebauer 2018</xref>; <xref ref-type="bibr" rid="B197">Komarek and Freitag 2020</xref>), making it the fifth largest genus of <tp:taxon-name><tp:taxon-name-part taxon-name-part-type="family">Hydrophilidae</tp:taxon-name-part></tp:taxon-name> (behind <italic><tp:taxon-name><tp:taxon-name-part taxon-name-part-type="genus" reg="Berosus">Berosus</tp:taxon-name-part></tp:taxon-name></italic> Leach, <italic><tp:taxon-name><tp:taxon-name-part taxon-name-part-type="genus" reg="Laccobius">Laccobius</tp:taxon-name-part></tp:taxon-name></italic> Erichson, <italic><tp:taxon-name><tp:taxon-name-part taxon-name-part-type="genus" reg="Cercyon">Cercyon</tp:taxon-name-part></tp:taxon-name></italic> Leach, and <italic><tp:taxon-name><tp:taxon-name-part taxon-name-part-type="genus" reg="Enochrus">Enochrus</tp:taxon-name-part></tp:taxon-name></italic> Thomson). The condition of the maxillary palpomere 2 being straight (with inner margin straight) is not unique to <italic><tp:taxon-name><tp:taxon-name-part taxon-name-part-type="genus" reg="Agraphydrus">Agraphydrus</tp:taxon-name-part></tp:taxon-name></italic> but shared with <italic><tp:taxon-name><tp:taxon-name-part taxon-name-part-type="genus" reg="Tobochares">Tobochares</tp:taxon-name-part></tp:taxon-name></italic> and some <italic><tp:taxon-name><tp:taxon-name-part taxon-name-part-type="genus" reg="Helochares">Helochares</tp:taxon-name-part></tp:taxon-name></italic>. <xref ref-type="bibr" rid="B218">Minoshima et al. (2015)</xref> proposed the V-shaped male abdominal sternite 9 as a possible synapomorphy of the genus, but the condition is shared with some members of the <italic><tp:taxon-name><tp:taxon-name-part taxon-name-part-type="genus" reg="Tobochares">Tobochares</tp:taxon-name-part></tp:taxon-name></italic> group.</p><p>The genus appears well supported as monophyletic as currently defined, despite its substantial morphological and ecological variation (<xref ref-type="bibr" rid="B274">Short et al. 2021</xref>). Although previous decisions to synonymize derived genera (e.g., <italic><tp:taxon-name><tp:taxon-name-part taxon-name-part-type="genus" reg="Megagraphydrus">Megagraphydrus</tp:taxon-name-part></tp:taxon-name></italic>, <italic><tp:taxon-name><tp:taxon-name-part taxon-name-part-type="genus" reg="Pseudopelthydrus">Pseudopelthydrus</tp:taxon-name-part></tp:taxon-name></italic>, <italic><tp:taxon-name><tp:taxon-name-part taxon-name-part-type="genus" reg="Horelophopsis">Horelophopsis</tp:taxon-name-part></tp:taxon-name></italic>) were necessary to preserve the monophyly of the broader concept of <italic><tp:taxon-name><tp:taxon-name-part taxon-name-part-type="genus" reg="Agraphydrus">Agraphydrus</tp:taxon-name-part></tp:taxon-name></italic>, it has rendered the genus unmanageably large and with no internal formal or informal classification system. The lineage would be well-served by further phylogenetic studies to define species groups or to partition into subgenera.</p><p><xref ref-type="bibr" rid="B157">Hebauer (2002a)</xref> listed several species of <italic><tp:taxon-name><tp:taxon-name-part taxon-name-part-type="genus" reg="Agraphydrus">Agraphydrus</tp:taxon-name-part></tp:taxon-name></italic> as “in press”, and some specimens in collections bear associated red and orange holotype or paratype labels bearing these names; however, those were never formally published. Many of these taxa appeared in <xref ref-type="bibr" rid="B196">Komarek and Hebauer (2018)</xref> or subsequent revisions by <xref ref-type="bibr" rid="B194">Komarek (2019</xref>, <xref ref-type="bibr" rid="B195">2020</xref>), with names different from those proposed by <xref ref-type="bibr" rid="B157">Hebauer (2002a)</xref>.</p></tp:treatment-sec><tp:treatment-sec sec-type="Species examined" id="SECID0E53DK"><title>Species examined.</title><p><italic><tp:taxon-name><tp:taxon-name-part taxon-name-part-type="genus" reg="Agraphydrus">Agraphydrus</tp:taxon-name-part> <tp:taxon-name-part taxon-name-part-type="species" reg="anatinus">anatinus</tp:taxon-name-part></tp:taxon-name></italic> Komarek, <italic><tp:taxon-name><tp:taxon-name-part taxon-name-part-type="genus" reg="Agraphydrus">A.</tp:taxon-name-part> <tp:taxon-name-part taxon-name-part-type="species" reg="attenuatus">attenuatus</tp:taxon-name-part></tp:taxon-name></italic> (Hansen), <italic><tp:taxon-name><tp:taxon-name-part taxon-name-part-type="genus" reg="Agraphydrus">A.</tp:taxon-name-part> <tp:taxon-name-part taxon-name-part-type="species" reg="coomani">coomani</tp:taxon-name-part></tp:taxon-name></italic> (d’Orchymont), <italic><tp:taxon-name><tp:taxon-name-part taxon-name-part-type="genus" reg="Agraphydrus">A.</tp:taxon-name-part> <tp:taxon-name-part taxon-name-part-type="species" reg="decipiens">decipiens</tp:taxon-name-part></tp:taxon-name></italic> Minoshima, Komarek &amp; Ôhara*, <italic><tp:taxon-name><tp:taxon-name-part taxon-name-part-type="genus" reg="Agraphydrus">A.</tp:taxon-name-part> <tp:taxon-name-part taxon-name-part-type="species" reg="hanseni">hanseni</tp:taxon-name-part></tp:taxon-name></italic> (Satô &amp; Yoshitomi), <italic><tp:taxon-name><tp:taxon-name-part taxon-name-part-type="genus" reg="Agraphydrus">A.</tp:taxon-name-part> <tp:taxon-name-part taxon-name-part-type="species" reg="insidiator">insidiator</tp:taxon-name-part></tp:taxon-name></italic> Minoshima, Komarek &amp; Ôhara*, <italic><tp:taxon-name><tp:taxon-name-part taxon-name-part-type="genus" reg="Agraphydrus">A.</tp:taxon-name-part> <tp:taxon-name-part taxon-name-part-type="species" reg="ishiharai">ishiharai</tp:taxon-name-part></tp:taxon-name></italic> (Matsui), <italic><tp:taxon-name><tp:taxon-name-part taxon-name-part-type="genus" reg="Agraphydrus">A.</tp:taxon-name-part> <tp:taxon-name-part taxon-name-part-type="species" reg="kempi">kempi</tp:taxon-name-part></tp:taxon-name></italic> (d’Orchymont), <italic><tp:taxon-name><tp:taxon-name-part taxon-name-part-type="genus" reg="Agraphydrus">A.</tp:taxon-name-part> <tp:taxon-name-part taxon-name-part-type="species" reg="luteilateralis">luteilateralis</tp:taxon-name-part></tp:taxon-name></italic> (Minoshima &amp; Fujiwara)*, <italic><tp:taxon-name><tp:taxon-name-part taxon-name-part-type="genus" reg="Agraphydrus">A.</tp:taxon-name-part> <tp:taxon-name-part taxon-name-part-type="species" reg="malayanus">malayanus</tp:taxon-name-part></tp:taxon-name></italic> (Hebauer)*, <italic><tp:taxon-name><tp:taxon-name-part taxon-name-part-type="genus" reg="Agraphydrus">A.</tp:taxon-name-part> <tp:taxon-name-part taxon-name-part-type="species" reg="masatakai">masatakai</tp:taxon-name-part></tp:taxon-name></italic> Minoshima, Komarek &amp; Ôhara*, <italic><tp:taxon-name><tp:taxon-name-part taxon-name-part-type="genus" reg="Agraphydrus">A.</tp:taxon-name-part> <tp:taxon-name-part taxon-name-part-type="species" reg="minutissimus">minutissimus</tp:taxon-name-part></tp:taxon-name></italic> (Kuwert), <italic><tp:taxon-name><tp:taxon-name-part taxon-name-part-type="genus" reg="Agraphydrus">A.</tp:taxon-name-part> <tp:taxon-name-part taxon-name-part-type="species" reg="narusei">narusei</tp:taxon-name-part></tp:taxon-name></italic> (Satô), <italic><tp:taxon-name><tp:taxon-name-part taxon-name-part-type="genus" reg="Agraphydrus">A.</tp:taxon-name-part> <tp:taxon-name-part taxon-name-part-type="species" reg="pauculus">pauculus</tp:taxon-name-part></tp:taxon-name></italic> (Knisch), <italic><tp:taxon-name><tp:taxon-name-part taxon-name-part-type="genus" reg="Agraphydrus">A.</tp:taxon-name-part> <tp:taxon-name-part taxon-name-part-type="species" reg="politus">politus</tp:taxon-name-part></tp:taxon-name></italic> (Hansen), <italic><tp:taxon-name><tp:taxon-name-part taxon-name-part-type="genus" reg="Agraphydrus">A.</tp:taxon-name-part> <tp:taxon-name-part taxon-name-part-type="species" reg="pygmaeus">pygmaeus</tp:taxon-name-part></tp:taxon-name></italic> (Knisch), <italic><tp:taxon-name><tp:taxon-name-part taxon-name-part-type="genus" reg="Agraphydrus">A.</tp:taxon-name-part> <tp:taxon-name-part taxon-name-part-type="species" reg="siamensis">siamensis</tp:taxon-name-part></tp:taxon-name></italic> (Hansen), <italic><tp:taxon-name><tp:taxon-name-part taxon-name-part-type="genus" reg="Agraphydrus">A.</tp:taxon-name-part> <tp:taxon-name-part taxon-name-part-type="species" reg="stagnalis">stagnalis</tp:taxon-name-part></tp:taxon-name></italic> (d’Orchymont), <italic><tp:taxon-name><tp:taxon-name-part taxon-name-part-type="genus" reg="Agraphydrus">A.</tp:taxon-name-part> <tp:taxon-name-part taxon-name-part-type="species" reg="thaiensis">thaiensis</tp:taxon-name-part></tp:taxon-name></italic> Minoshima, Komarek &amp; Ôhara, and numerous unidentified specimens. For species marked with an asterisk, paratype specimens were studied.</p></tp:treatment-sec><tp:treatment-sec sec-type="Selected references" id="SECID0EVDEK"><title>Selected references.</title><p><xref ref-type="bibr" rid="B218">Minoshima et al. 2015</xref>: character discussion, taxonomic history, synonymization of <italic><tp:taxon-name><tp:taxon-name-part taxon-name-part-type="genus" reg="Megagraphydrus">Megagraphydrus</tp:taxon-name-part></tp:taxon-name></italic>, description of seven new species; <xref ref-type="bibr" rid="B196">Komarek and Hebauer 2018</xref>: 17: synonymized the <tp:taxon-name><tp:taxon-name-part taxon-name-part-type="infraspecific-rank">subgenus</tp:taxon-name-part> <tp:taxon-name-part taxon-name-part-type="subgenus" reg="Gymnhelochares">Gymnhelochares</tp:taxon-name-part></tp:taxon-name> with <italic><tp:taxon-name><tp:taxon-name-part taxon-name-part-type="genus" reg="Agraphydrus">Agraphydrus</tp:taxon-name-part></tp:taxon-name></italic>, taxonomic revision for China and Taiwan describing 33 new species; <xref ref-type="bibr" rid="B193">Komarek 2018</xref>: taxonomic revision for India describing 36 new species; <xref ref-type="bibr" rid="B194">Komarek 2019</xref>: taxonomic revision for South East Asia (except Philippines) and Australasian Region, describing 60 new species; <xref ref-type="bibr" rid="B197">Komarek and Freitag 2020</xref>: revision of the species from the Philippines describing nine new species and providing barcodes for the species treated therein; <xref ref-type="bibr" rid="B195">Komarek 2020</xref>: revision of the African and Western Asian species, describing 25 new species and redescribing the genus; <xref ref-type="bibr" rid="B274">Short et al. 2021</xref>: synonymization of <italic><tp:taxon-name><tp:taxon-name-part taxon-name-part-type="genus" reg="Horelophopsis">Horelophopsis</tp:taxon-name-part></tp:taxon-name></italic> with <italic><tp:taxon-name><tp:taxon-name-part taxon-name-part-type="genus" reg="Agraphydrus">Agraphydrus</tp:taxon-name-part></tp:taxon-name></italic>, phylogenetic placement of <italic><tp:taxon-name><tp:taxon-name-part taxon-name-part-type="genus" reg="Agraphydrus">Agraphydrus</tp:taxon-name-part></tp:taxon-name></italic>.</p></tp:treatment-sec><tp:treatment-sec><!--Section generated to contain objects referenced in tp:taxon-treatment.--><fig id="F1" position="float" orientation="portrait"><object-id xmlns:xlink="http://www.w3.org/1999/xlink" content-type="doi" xlink:type="simple">10.3897/zookeys.1045.63810.figure1</object-id><label>Figure 1.</label><caption><p>Variation across <tp:taxon-name><tp:taxon-name-part taxon-name-part-type="subfamily">Acidocerinae</tp:taxon-name-part></tp:taxon-name>, dorsal and lateral views <bold>A</bold><italic><tp:taxon-name><tp:taxon-name-part taxon-name-part-type="genus" reg="Colossochares">Colossochares</tp:taxon-name-part> <tp:taxon-name-part taxon-name-part-type="species" reg="ellipticus">ellipticus</tp:taxon-name-part></tp:taxon-name></italic><bold>B</bold><italic><tp:taxon-name><tp:taxon-name-part taxon-name-part-type="genus" reg="Peltochares">Peltochares</tp:taxon-name-part></tp:taxon-name></italic> sp. <bold>C</bold><italic><tp:taxon-name><tp:taxon-name-part taxon-name-part-type="genus" reg="Peltochares">Peltochares</tp:taxon-name-part> <tp:taxon-name-part taxon-name-part-type="species" reg="conspicuus">conspicuus</tp:taxon-name-part></tp:taxon-name></italic><bold>D</bold><italic><tp:taxon-name><tp:taxon-name-part taxon-name-part-type="genus" reg="Aulonochares">Aulonochares</tp:taxon-name-part> <tp:taxon-name-part taxon-name-part-type="species" reg="tubulus">tubulus</tp:taxon-name-part></tp:taxon-name></italic><bold>E</bold><italic><tp:taxon-name><tp:taxon-name-part taxon-name-part-type="genus" reg="Helochares">Helochares</tp:taxon-name-part></tp:taxon-name></italic> sp. <bold>F</bold><italic><tp:taxon-name><tp:taxon-name-part taxon-name-part-type="genus" reg="Helochares">Helochares</tp:taxon-name-part> <tp:taxon-name-part taxon-name-part-type="species" reg="tristis">tristis</tp:taxon-name-part></tp:taxon-name></italic><bold>G</bold><italic><tp:taxon-name><tp:taxon-name-part taxon-name-part-type="genus" reg="Novochares">Novochares</tp:taxon-name-part></tp:taxon-name></italic> sp. <bold>H</bold><italic><tp:taxon-name><tp:taxon-name-part taxon-name-part-type="genus" reg="Helopeltarium">Helopeltarium</tp:taxon-name-part> <tp:taxon-name-part taxon-name-part-type="species" reg="ferrugineum">ferrugineum</tp:taxon-name-part></tp:taxon-name></italic><bold>I</bold><italic><tp:taxon-name><tp:taxon-name-part taxon-name-part-type="genus" reg="Batochares">Batochares</tp:taxon-name-part></tp:taxon-name></italic> sp. <bold>J</bold><italic><tp:taxon-name><tp:taxon-name-part taxon-name-part-type="genus" reg="Helobata">Helobata</tp:taxon-name-part> <tp:taxon-name-part taxon-name-part-type="species" reg="larvalis">larvalis</tp:taxon-name-part></tp:taxon-name></italic><bold>K</bold><italic><tp:taxon-name><tp:taxon-name-part taxon-name-part-type="genus" reg="Radicitus">Radicitus</tp:taxon-name-part></tp:taxon-name></italic> sp. <bold>L</bold><italic><tp:taxon-name><tp:taxon-name-part taxon-name-part-type="genus" reg="Nanosaphes">Nanosaphes</tp:taxon-name-part> <tp:taxon-name-part taxon-name-part-type="species" reg="tricolor">tricolor</tp:taxon-name-part></tp:taxon-name></italic><bold>M</bold><tp:taxon-name><tp:taxon-name-part taxon-name-part-type="genus" reg="Agraphydrus">Agraphydrus</tp:taxon-name-part> <tp:taxon-name-part taxon-name-part-type="uncertainty-rank">cf.</tp:taxon-name-part> <tp:taxon-name-part taxon-name-part-type="species" reg="attenuatus">attenuatus</tp:taxon-name-part></tp:taxon-name><bold>N</bold><italic><tp:taxon-name><tp:taxon-name-part taxon-name-part-type="genus" reg="Tobochares">Tobochares</tp:taxon-name-part> <tp:taxon-name-part taxon-name-part-type="species" reg="luteomargo">luteomargo</tp:taxon-name-part></tp:taxon-name></italic><bold>O</bold><italic><tp:taxon-name><tp:taxon-name-part taxon-name-part-type="genus" reg="Tobochares">Tobochares</tp:taxon-name-part> <tp:taxon-name-part taxon-name-part-type="species" reg="sulcatus">sulcatus</tp:taxon-name-part></tp:taxon-name></italic><bold>P</bold><italic><tp:taxon-name><tp:taxon-name-part taxon-name-part-type="genus" reg="Quadriops">Quadriops</tp:taxon-name-part> <tp:taxon-name-part taxon-name-part-type="species" reg="similaris">similaris</tp:taxon-name-part></tp:taxon-name></italic><bold>Q</bold><italic><tp:taxon-name><tp:taxon-name-part taxon-name-part-type="genus" reg="Crucisternum">Crucisternum</tp:taxon-name-part> <tp:taxon-name-part taxon-name-part-type="species" reg="ouboteri">ouboteri</tp:taxon-name-part></tp:taxon-name></italic><bold>R</bold><italic><tp:taxon-name><tp:taxon-name-part taxon-name-part-type="genus" reg="Primocerus">Primocerus</tp:taxon-name-part> <tp:taxon-name-part taxon-name-part-type="species" reg="neutrum">neutrum</tp:taxon-name-part></tp:taxon-name></italic><bold>S</bold><italic><tp:taxon-name><tp:taxon-name-part taxon-name-part-type="genus" reg="Agraphydrus">Agraphydrus</tp:taxon-name-part> <tp:taxon-name-part taxon-name-part-type="species" reg="coomani">coomani</tp:taxon-name-part></tp:taxon-name></italic><bold>T</bold><italic><tp:taxon-name><tp:taxon-name-part taxon-name-part-type="genus" reg="Agraphydrus">Agraphydrus</tp:taxon-name-part></tp:taxon-name></italic> sp. <bold>U</bold><italic><tp:taxon-name><tp:taxon-name-part taxon-name-part-type="genus" reg="Globulosis">Globulosis</tp:taxon-name-part> <tp:taxon-name-part taxon-name-part-type="species" reg="flavus">flavus</tp:taxon-name-part></tp:taxon-name></italic><bold>V</bold><italic><tp:taxon-name><tp:taxon-name-part taxon-name-part-type="genus" reg="Crephelochares">Crephelochares</tp:taxon-name-part> <tp:taxon-name-part taxon-name-part-type="species" reg="nitescens">nitescens</tp:taxon-name-part></tp:taxon-name></italic>.</p></caption><graphic xmlns:xlink="http://www.w3.org/1999/xlink" xlink:href="zookeys-1045-001-g001.jpg" position="float" orientation="portrait" xlink:type="simple" id="oo_557400.jpg"><uri content-type="original_file" xlink:type="simple">https://binary.pensoft.net/fig/557400</uri></graphic></fig><fig id="F2" position="float" orientation="portrait"><object-id xmlns:xlink="http://www.w3.org/1999/xlink" content-type="doi" xlink:type="simple">10.3897/zookeys.1045.63810.figure2</object-id><label>Figure 2.</label><caption><p>Phylogeny of the <tp:taxon-name><tp:taxon-name-part taxon-name-part-type="subfamily">Acidocerinae</tp:taxon-name-part></tp:taxon-name> simplified from <xref ref-type="bibr" rid="B274">Short et al. (2021)</xref>, indicating the distribution, preferred habitat, and currently described number of species for each genus. For habitat, filled black circles indicate that at least some species of the genus are commonly found in this habitat; light grey circles indicate the genus has been found in this habitat, but is rare or not typical for the group; white circles indicate no species have been recorded for the genus in this habitat.</p></caption><graphic xmlns:xlink="http://www.w3.org/1999/xlink" xlink:href="zookeys-1045-001-g002.jpg" position="float" orientation="portrait" xlink:type="simple" id="oo_557401.jpg"><uri content-type="original_file" xlink:type="simple">https://binary.pensoft.net/fig/557401</uri></graphic></fig><fig id="F4" position="float" orientation="portrait"><object-id xmlns:xlink="http://www.w3.org/1999/xlink" content-type="doi" xlink:type="simple">10.3897/zookeys.1045.63810.figure4</object-id><label>Figure 4.</label><caption><p>Known distribution of genera of <tp:taxon-name><tp:taxon-name-part taxon-name-part-type="subfamily">Acidocerinae</tp:taxon-name-part></tp:taxon-name>: <italic><tp:taxon-name><tp:taxon-name-part taxon-name-part-type="genus" reg="Acidocerus">Acidocerus</tp:taxon-name-part></tp:taxon-name></italic>, <italic><tp:taxon-name><tp:taxon-name-part taxon-name-part-type="genus" reg="Agraphydrus">Agraphydrus</tp:taxon-name-part></tp:taxon-name></italic>, <italic><tp:taxon-name><tp:taxon-name-part taxon-name-part-type="genus" reg="Aulonochares">Aulonochares</tp:taxon-name-part></tp:taxon-name></italic>, <italic><tp:taxon-name><tp:taxon-name-part taxon-name-part-type="genus" reg="Batochares">Batochares</tp:taxon-name-part></tp:taxon-name></italic>, <italic><tp:taxon-name><tp:taxon-name-part taxon-name-part-type="genus" reg="Chasmogenus">Chasmogenus</tp:taxon-name-part></tp:taxon-name></italic>, <italic><tp:taxon-name><tp:taxon-name-part taxon-name-part-type="genus" reg="Colossochares">Colossochares</tp:taxon-name-part></tp:taxon-name></italic>, and <italic><tp:taxon-name><tp:taxon-name-part taxon-name-part-type="genus" reg="Crephelochares">Crephelochares</tp:taxon-name-part></tp:taxon-name></italic>.</p></caption><graphic xmlns:xlink="http://www.w3.org/1999/xlink" xlink:href="zookeys-1045-001-g004.jpg" position="float" orientation="portrait" xlink:type="simple" id="oo_557403.jpg"><uri content-type="original_file" xlink:type="simple">https://binary.pensoft.net/fig/557403</uri></graphic></fig><fig id="F12" position="float" orientation="portrait"><object-id xmlns:xlink="http://www.w3.org/1999/xlink" content-type="doi" xlink:type="simple">10.3897/zookeys.1045.63810.figure12</object-id><label>Figure 12.</label><caption><p>Head structures <bold>A–C</bold> scanning electron micrographs of ventral view of head: <bold>A</bold><italic><tp:taxon-name><tp:taxon-name-part taxon-name-part-type="genus" reg="Tobochares">Tobochares</tp:taxon-name-part> <tp:taxon-name-part taxon-name-part-type="species" reg="pallidus">pallidus</tp:taxon-name-part></tp:taxon-name></italic> with smooth mentum and white arrow pointing to transverse carina limiting posterior margin of antero-medial depression <bold>B</bold><italic><tp:taxon-name><tp:taxon-name-part taxon-name-part-type="genus" reg="Nanosaphes">Nanosaphes</tp:taxon-name-part> <tp:taxon-name-part taxon-name-part-type="species" reg="tricolor">tricolor</tp:taxon-name-part></tp:taxon-name></italic> with top white arrow pointing to oblique crenulations of mentum, mid white arrow pointing to flat and smooth anterior surface of submentum, and bottom white arrow pointing to concave posterior surface of submentum <bold>C</bold><italic><tp:taxon-name><tp:taxon-name-part taxon-name-part-type="genus" reg="Quadriops">Quadriops</tp:taxon-name-part> <tp:taxon-name-part taxon-name-part-type="species" reg="reticulatus">reticulatus</tp:taxon-name-part></tp:taxon-name></italic> with white arrow pointing to antero-medial depression of mentum <bold>D, E</bold> light micrographs of antenna: <bold>D</bold><italic><tp:taxon-name><tp:taxon-name-part taxon-name-part-type="genus" reg="Aulonochares">Aulonochares</tp:taxon-name-part> <tp:taxon-name-part taxon-name-part-type="species" reg="tubulus">tubulus</tp:taxon-name-part></tp:taxon-name></italic> (9 antennomeres) <bold>E</bold><italic><tp:taxon-name><tp:taxon-name-part taxon-name-part-type="genus" reg="Chasmogenus">Chasmogenus</tp:taxon-name-part> <tp:taxon-name-part taxon-name-part-type="species" reg="cremnobates">cremnobates</tp:taxon-name-part></tp:taxon-name></italic> (8 antennomeres) <bold>F–J</bold> light micrographs of maxillary palps: <bold>F</bold><italic><tp:taxon-name><tp:taxon-name-part taxon-name-part-type="genus" reg="Quadriops">Quadriops</tp:taxon-name-part> <tp:taxon-name-part taxon-name-part-type="species" reg="reticulatus">reticulatus</tp:taxon-name-part></tp:taxon-name></italic><bold>G</bold><italic><tp:taxon-name><tp:taxon-name-part taxon-name-part-type="genus" reg="Agraphydrus">Agraphydrus</tp:taxon-name-part> <tp:taxon-name-part taxon-name-part-type="species" reg="insidiator">insidiator</tp:taxon-name-part></tp:taxon-name></italic><bold>H</bold><italic><tp:taxon-name><tp:taxon-name-part taxon-name-part-type="genus" reg="Helochares">Helochares</tp:taxon-name-part></tp:taxon-name></italic> sp. <bold>I</bold><italic><tp:taxon-name><tp:taxon-name-part taxon-name-part-type="genus" reg="Helochares">Helochares</tp:taxon-name-part> <tp:taxon-name-part taxon-name-part-type="species" reg="lividus">lividus</tp:taxon-name-part></tp:taxon-name></italic><bold>J</bold><italic><tp:taxon-name><tp:taxon-name-part taxon-name-part-type="genus" reg="Aulonochares">Aulonochares</tp:taxon-name-part> <tp:taxon-name-part taxon-name-part-type="species" reg="tubulus">tubulus</tp:taxon-name-part></tp:taxon-name></italic>. Scale bars: 100 μm (<bold>A–C</bold>)</p></caption><graphic xmlns:xlink="http://www.w3.org/1999/xlink" xlink:href="zookeys-1045-001-g012.jpg" position="float" orientation="portrait" xlink:type="simple" id="oo_557411.jpg"><uri content-type="original_file" xlink:type="simple">https://binary.pensoft.net/fig/557411</uri></graphic></fig></tp:treatment-sec><ref-list><ref id="B274"><mixed-citation xmlns:xlink="http://www.w3.org/1999/xlink" xlink:type="simple"><person-group><name name-style="western"><surname>Short</surname><given-names>AEZ</given-names></name><name name-style="western"><surname>Girón</surname><given-names>JC</given-names></name><name name-style="western"><surname>Toussaint</surname><given-names>EFA</given-names></name></person-group> (<year>2021</year>) <article-title>Evolution and biogeography of acidocerine water scavenger beetles (<tp:taxon-name><tp:taxon-name-part taxon-name-part-type="order">Coleoptera</tp:taxon-name-part></tp:taxon-name>: <tp:taxon-name><tp:taxon-name-part taxon-name-part-type="family">Hydrophilidae</tp:taxon-name-part></tp:taxon-name>) shaped by Gondwanan vicariance and Cenozoic isolation of South America.</article-title><source>Systematic Entomology</source><volume>46</volume>(<issue>2</issue>): <fpage>380</fpage>–<lpage>395</lpage>. <ext-link xlink:type="simple" ext-link-type="doi" xlink:href="10.1111/syen.12467">https://doi.org/10.1111/syen.12467</ext-link></mixed-citation></ref><ref id="B196"><mixed-citation xmlns:xlink="http://www.w3.org/1999/xlink" xlink:type="simple"><person-group><name name-style="western"><surname>Komarek</surname><given-names>A</given-names></name><name name-style="western"><surname>Hebauer</surname><given-names>F</given-names></name></person-group> (<year>2018</year>) <article-title>Taxonomic revision of <italic><tp:taxon-name><tp:taxon-name-part taxon-name-part-type="genus">Agraphydrus</tp:taxon-name-part></tp:taxon-name></italic> Régimbart, 1903 I. China and Taiwan (<tp:taxon-name><tp:taxon-name-part taxon-name-part-type="order">Coleoptera</tp:taxon-name-part></tp:taxon-name>: <tp:taxon-name><tp:taxon-name-part taxon-name-part-type="family">Hydrophilidae</tp:taxon-name-part></tp:taxon-name>: <tp:taxon-name><tp:taxon-name-part taxon-name-part-type="subfamily">Acidocerinae</tp:taxon-name-part></tp:taxon-name>).</article-title><source>Zootaxa</source><volume>4452</volume>(<issue>1</issue>): <fpage>1</fpage>–<lpage>101</lpage>. <ext-link xlink:type="simple" ext-link-type="doi" xlink:href="10.11646/zootaxa.4452.1.1">https://doi.org/10.11646/zootaxa.4452.1.1</ext-link></mixed-citation></ref><ref id="B193"><mixed-citation xmlns:xlink="http://www.w3.org/1999/xlink" xlink:type="simple"><person-group><name name-style="western"><surname>Komarek</surname><given-names>A</given-names></name></person-group> (<year>2018</year>) <article-title>Taxonomic revision of <italic><tp:taxon-name><tp:taxon-name-part taxon-name-part-type="genus">Agraphydrus</tp:taxon-name-part></tp:taxon-name></italic> Régimbart, 1903 II. The Indian Subcontinent.</article-title><source>Koleopterologische Rundschau</source><volume>88</volume>: <fpage>103</fpage>–<lpage>204</lpage>. <ext-link xlink:type="simple" ext-link-type="uri" xlink:href="http://www.coleoptera.at/uploads/www.coleoptera.at/KOR_88_2018_0103-0204.pdf">http://www.coleoptera.at/uploads/www.coleoptera.at/KOR_88_2018_0103-0204.pdf</ext-link></mixed-citation></ref><ref id="B249"><mixed-citation xmlns:xlink="http://www.w3.org/1999/xlink" xlink:type="simple"><person-group><name name-style="western"><surname>Satô</surname><given-names>M</given-names></name></person-group> (<year>1965</year>) <article-title>Some aquatic <tp:taxon-name><tp:taxon-name-part taxon-name-part-type="order">Coleoptera</tp:taxon-name-part></tp:taxon-name> from Formosa, I.</article-title><source>Special Bulletin of the Lepidopterological Society of Japan</source><volume>1</volume>: <fpage>126</fpage>–<lpage>129</lpage>.</mixed-citation></ref><ref id="B192"><mixed-citation xmlns:xlink="http://www.w3.org/1999/xlink" xlink:type="simple"><person-group><name name-style="western"><surname>Komarek</surname><given-names>A</given-names></name></person-group> (<year>2003</year>) <article-title><tp:taxon-name><tp:taxon-name-part taxon-name-part-type="family">Hydrophilidae</tp:taxon-name-part></tp:taxon-name>: I. Checklist and key to Palearctic and Oriental genera of aquatic <tp:taxon-name><tp:taxon-name-part taxon-name-part-type="family">Hydrophilidae</tp:taxon-name-part></tp:taxon-name> (<tp:taxon-name><tp:taxon-name-part taxon-name-part-type="order">Coleoptera</tp:taxon-name-part></tp:taxon-name>).</article-title> In: <person-group><name name-style="western"><surname>Jäch</surname><given-names>MA</given-names></name><name name-style="western"><surname>Ji</surname><given-names>L</given-names></name></person-group> (<role>Eds</role>) <issue-title>Water beetles of China (Vol.</issue-title><source>3). Zoologisch-Botanische Gesellschaft in Österreich and Wiener Coleopterologenverein, Wien</source>, <fpage>383</fpage>–<lpage>395</lpage>.</mixed-citation></ref><ref id="B218"><mixed-citation xmlns:xlink="http://www.w3.org/1999/xlink" xlink:type="simple"><person-group><name name-style="western"><surname>Minoshima</surname><given-names>YN</given-names></name><name name-style="western"><surname>Komarek</surname><given-names>A</given-names></name><name name-style="western"><surname>Ôhara</surname><given-names>M</given-names></name></person-group> (<year>2015</year>) <article-title>A revision of <italic><tp:taxon-name><tp:taxon-name-part taxon-name-part-type="genus">Megagraphydrus</tp:taxon-name-part></tp:taxon-name></italic> Hansen (<tp:taxon-name><tp:taxon-name-part taxon-name-part-type="order">Coleoptera</tp:taxon-name-part></tp:taxon-name>, <tp:taxon-name><tp:taxon-name-part taxon-name-part-type="family">Hydrophilidae</tp:taxon-name-part></tp:taxon-name>): synonymization with <italic><tp:taxon-name><tp:taxon-name-part taxon-name-part-type="genus">Agraphydrus</tp:taxon-name-part></tp:taxon-name></italic> Régimbart and description of seven new species.</article-title><source>Zootaxa</source><volume>3930</volume>: <fpage>1</fpage>–<lpage>63</lpage>. <ext-link xlink:type="simple" ext-link-type="uri" xlink:href="https://www.biotaxa.org/Zootaxa/article/view/1%E2%80%9363">https://www.biotaxa.org/Zootaxa/article/view/1%E2%80%9363</ext-link></mixed-citation></ref><ref id="B194"><mixed-citation xmlns:xlink="http://www.w3.org/1999/xlink" xlink:type="simple"><person-group><name name-style="western"><surname>Komarek</surname><given-names>A</given-names></name></person-group> (<year>2019</year>) <article-title>Taxonomic revision of <italic><tp:taxon-name><tp:taxon-name-part taxon-name-part-type="genus">Agraphydrus</tp:taxon-name-part></tp:taxon-name></italic> Régimbart, 1903 III. Southeast Asia (except Philippines) and Australian Region (<tp:taxon-name><tp:taxon-name-part taxon-name-part-type="order">Coleoptera</tp:taxon-name-part></tp:taxon-name>: <tp:taxon-name><tp:taxon-name-part taxon-name-part-type="family">Hydrophilidae</tp:taxon-name-part></tp:taxon-name>: <tp:taxon-name><tp:taxon-name-part taxon-name-part-type="subfamily">Acidocerinae</tp:taxon-name-part></tp:taxon-name>).</article-title><source>Koleopterologische Rundschau</source><volume>89</volume>: <fpage>151</fpage>–<lpage>316</lpage>. <ext-link xlink:type="simple" ext-link-type="uri" xlink:href="http://www.coleoptera.at/uploads/www.coleoptera.at/KOR_89_2019_0151-0316.pdf">http://www.coleoptera.at/uploads/www.coleoptera.at/KOR_89_2019_0151-0316.pdf</ext-link></mixed-citation></ref><ref id="B195"><mixed-citation xmlns:xlink="http://www.w3.org/1999/xlink" xlink:type="simple"><person-group><name name-style="western"><surname>Komarek</surname><given-names>A</given-names></name></person-group> (<year>2020</year>) <article-title>Taxonomic revision of <italic><tp:taxon-name><tp:taxon-name-part taxon-name-part-type="genus">Agraphydrus</tp:taxon-name-part></tp:taxon-name></italic> Régimbart, IV. Africa, Western Asia, and redescription of the genus (<tp:taxon-name><tp:taxon-name-part taxon-name-part-type="order">Coleoptera</tp:taxon-name-part></tp:taxon-name>: <tp:taxon-name><tp:taxon-name-part taxon-name-part-type="family">Hydrophilidae</tp:taxon-name-part></tp:taxon-name>: <tp:taxon-name><tp:taxon-name-part taxon-name-part-type="subfamily">Acidocerinae</tp:taxon-name-part></tp:taxon-name>).</article-title><source>Koleopterologische Rundschau</source><volume>90</volume>: <fpage>127</fpage>–<lpage>200</lpage>. <ext-link xlink:type="simple" ext-link-type="uri" xlink:href="http://www.coleoptera.at/uploads/www.coleoptera.at/KOR_90_2020_0127-0200.pdf">http://www.coleoptera.at/uploads/www.coleoptera.at/KOR_90_2020_0127-0200.pdf</ext-link>.</mixed-citation></ref><ref id="B197"><mixed-citation xmlns:xlink="http://www.w3.org/1999/xlink" xlink:type="simple"><person-group><name name-style="western"><surname>Komarek</surname><given-names>A</given-names></name><name name-style="western"><surname>Freitag</surname><given-names>H</given-names></name></person-group> (<year>2020</year>) <article-title>Taxonomic revision of <italic><tp:taxon-name><tp:taxon-name-part taxon-name-part-type="genus">Agraphydrus</tp:taxon-name-part></tp:taxon-name></italic> Régimbart, 1903 V. Philippine species and their first DNA barcodes.</article-title><source>Koleopterologische Rundschau,</source><volume>90</volume>: <fpage>201</fpage>–<lpage>242</lpage>. <ext-link xlink:type="simple" ext-link-type="uri" xlink:href="http://www.coleoptera.at/uploads/www.coleoptera.at/KOR_90_2020_0127-0200.pdf">http://www.coleoptera.at/uploads/www.coleoptera.at/KOR_90_2020_0127-0200.pdf</ext-link></mixed-citation></ref><ref id="B216"><mixed-citation xmlns:xlink="http://www.w3.org/1999/xlink" xlink:type="simple"><person-group><name name-style="western"><surname>Minoshima</surname><given-names>Y</given-names></name><name name-style="western"><surname>Hayashi</surname><given-names>M</given-names></name></person-group> (<year>2011</year>) Larval morphology of the Japanese species of the tribes <tp:taxon-name><tp:taxon-name-part taxon-name-part-type="tribe">Acidocerini</tp:taxon-name-part></tp:taxon-name>, <tp:taxon-name><tp:taxon-name-part taxon-name-part-type="tribe">Hydrobiusini</tp:taxon-name-part></tp:taxon-name> and <tp:taxon-name><tp:taxon-name-part taxon-name-part-type="tribe">Hydrophilini</tp:taxon-name-part></tp:taxon-name> (<tp:taxon-name><tp:taxon-name-part taxon-name-part-type="order">Coleoptera</tp:taxon-name-part></tp:taxon-name>: <tp:taxon-name><tp:taxon-name-part taxon-name-part-type="family">Hydrophilidae</tp:taxon-name-part></tp:taxon-name>). Acta Entomologica Musei Nationalis Pragae 51 (Supplementum): 1–118. <ext-link xlink:type="simple" ext-link-type="uri" xlink:href="http://www.aemnp.eu/PDF/51_s/51_s_1.pdf">http://www.aemnp.eu/PDF/51_s/51_s_1.pdf</ext-link></mixed-citation></ref><ref id="B217"><mixed-citation xmlns:xlink="http://www.w3.org/1999/xlink" xlink:type="simple"><person-group><name name-style="western"><surname>Minoshima</surname><given-names>Y</given-names></name><name name-style="western"><surname>Hayashi</surname><given-names>M</given-names></name><name name-style="western"><surname>Kobayashi</surname><given-names>N</given-names></name><name name-style="western"><surname>Yoshitomi</surname><given-names>H</given-names></name></person-group> (<year>2013</year>) <article-title>Larval morphology and phylogenetic position of <italic><tp:taxon-name><tp:taxon-name-part taxon-name-part-type="genus">Horelophopsis</tp:taxon-name-part> <tp:taxon-name-part taxon-name-part-type="species">hanseni</tp:taxon-name-part></tp:taxon-name></italic> Satô et Yoshitomi (<tp:taxon-name><tp:taxon-name-part taxon-name-part-type="order">Coleoptera</tp:taxon-name-part></tp:taxon-name>, <tp:taxon-name><tp:taxon-name-part taxon-name-part-type="family">Hydrophilidae</tp:taxon-name-part></tp:taxon-name>, <tp:taxon-name><tp:taxon-name-part taxon-name-part-type="subfamily">Horelophopsinae</tp:taxon-name-part></tp:taxon-name>).</article-title><source>Systematic Entomology</source><volume>38</volume>(<issue>4</issue>): <fpage>708</fpage>–<lpage>722</lpage>. <ext-link xlink:type="simple" ext-link-type="doi" xlink:href="10.1111/syen.12025">https://doi.org/10.1111/syen.12025</ext-link></mixed-citation></ref><ref id="B214"><mixed-citation xmlns:xlink="http://www.w3.org/1999/xlink" xlink:type="simple"><person-group><name name-style="western"><surname>Minoshima</surname><given-names>YN</given-names></name></person-group> (<year>2016</year>) <article-title>Taxonomic review of <italic><tp:taxon-name><tp:taxon-name-part taxon-name-part-type="genus">Agraphydrus</tp:taxon-name-part></tp:taxon-name></italic> from Japan (<tp:taxon-name><tp:taxon-name-part taxon-name-part-type="order">Coleoptera</tp:taxon-name-part></tp:taxon-name>: <tp:taxon-name><tp:taxon-name-part taxon-name-part-type="family">Hydrophilidae</tp:taxon-name-part></tp:taxon-name>: <tp:taxon-name><tp:taxon-name-part taxon-name-part-type="subfamily">Acidocerinae</tp:taxon-name-part></tp:taxon-name>).</article-title><source>Entomological Science</source><volume>19</volume>(<issue>4</issue>): <fpage>351</fpage>–<lpage>366</lpage>. <ext-link xlink:type="simple" ext-link-type="doi" xlink:href="10.1111/ens.12213">https://doi.org/10.1111/ens.12213</ext-link></mixed-citation></ref><ref id="B50"><mixed-citation xmlns:xlink="http://www.w3.org/1999/xlink" xlink:type="simple"><person-group><name name-style="western"><surname>d’Orchymont</surname><given-names>A</given-names></name></person-group> (<year>1919c</year>) <article-title>Contribution à l’étude des sous-familles des <tp:taxon-name><tp:taxon-name-part taxon-name-part-type="subfamily">Sphaeridiinae</tp:taxon-name-part></tp:taxon-name> et des <tp:taxon-name><tp:taxon-name-part taxon-name-part-type="subfamily">Hydrophilinae</tp:taxon-name-part></tp:taxon-name> (Col. <tp:taxon-name><tp:taxon-name-part taxon-name-part-type="family">Hydrophilidae</tp:taxon-name-part></tp:taxon-name>).</article-title><source>Annales de la Société entomologique de France</source><volume>88</volume>(<issue>1–2</issue>): <fpage>105</fpage>–<lpage>168</lpage>. <ext-link xlink:type="simple" ext-link-type="uri" xlink:href="https://biodiversitylibrary.org/page/9486175">https://biodiversitylibrary.org/page/9486175</ext-link></mixed-citation></ref><ref id="B60"><mixed-citation xmlns:xlink="http://www.w3.org/1999/xlink" xlink:type="simple"><person-group><name name-style="western"><surname>d’Orchymont</surname><given-names>A</given-names></name></person-group> (<year>1927a</year>) <article-title>Papers on Malayan aquatic biology. V. Notes on the <tp:taxon-name><tp:taxon-name-part taxon-name-part-type="family">Hydrophilidae</tp:taxon-name-part></tp:taxon-name> in the Federated Malay States Museums.</article-title><source>Journal of the Federated Malay States Museums</source><volume>13</volume>(<issue>4</issue>): <fpage>246</fpage>–<lpage>252</lpage>.</mixed-citation></ref><ref id="B139"><mixed-citation xmlns:xlink="http://www.w3.org/1999/xlink" xlink:type="simple"><person-group><name name-style="western"><surname>Hansen</surname><given-names>M</given-names></name></person-group> (<year>1991</year>) <article-title>The hydrophiloid beetles. Phylogeny, classification and a revision of the genera (<tp:taxon-name><tp:taxon-name-part taxon-name-part-type="order">Coleoptera</tp:taxon-name-part></tp:taxon-name>: <tp:taxon-name><tp:taxon-name-part taxon-name-part-type="family">Hydrophilidae</tp:taxon-name-part></tp:taxon-name>).</article-title><source>Biologiske Skrifter</source><volume>40</volume>: <fpage>1</fpage>–<lpage>367</lpage>.</mixed-citation></ref><ref id="B266"><mixed-citation xmlns:xlink="http://www.w3.org/1999/xlink" xlink:type="simple"><person-group><name name-style="western"><surname>Short</surname><given-names>AEZ</given-names></name><name name-style="western"><surname>Fikáček</surname><given-names>M</given-names></name></person-group> (<year>2013</year>) <article-title>Molecular phylogeny, evolution and classification of the <tp:taxon-name><tp:taxon-name-part taxon-name-part-type="family">Hydrophilidae</tp:taxon-name-part></tp:taxon-name> (<tp:taxon-name><tp:taxon-name-part taxon-name-part-type="order">Coleoptera</tp:taxon-name-part></tp:taxon-name>).</article-title><source>Systematic Entomology</source><volume>38</volume>(<issue>4</issue>): <fpage>723</fpage>–<lpage>752</lpage>. <ext-link xlink:type="simple" ext-link-type="doi" xlink:href="10.1111/syen.12024">https://doi.org/10.1111/syen.12024</ext-link></mixed-citation></ref><ref id="B157"><mixed-citation xmlns:xlink="http://www.w3.org/1999/xlink" xlink:type="simple"><person-group><name name-style="western"><surname>Hebauer</surname><given-names>F</given-names></name></person-group> (<year>2002a</year>) <article-title><tp:taxon-name><tp:taxon-name-part taxon-name-part-type="family">Hydrophilidae</tp:taxon-name-part></tp:taxon-name> of Northern India and Southern Himalaya (<tp:taxon-name><tp:taxon-name-part taxon-name-part-type="order">Coleoptera</tp:taxon-name-part></tp:taxon-name>: <tp:taxon-name><tp:taxon-name-part taxon-name-part-type="family">Hydrophilidae</tp:taxon-name-part></tp:taxon-name>).</article-title><source>Acta Coleopterologica</source><volume>18</volume>(<issue>1</issue>): <fpage>3</fpage>–<lpage>72</lpage>.</mixed-citation></ref></ref-list></tp:taxon-treatment>
