# Supplementary material for: The Acidocerinae (Coleoptera, Hydrophilidae): taxonomy, classification, and catalog of species
Source: Zookeys. 2021 Jun 18;1045:1–236. doi: 10.3897/zookeys.1045.63810 (PMC8233300; doi:10.3897/zookeys.1045.63810)
Supplement: XML Treatment for Aulonochares [file zookeys.1045.63810-treatment4.xml]

<!DOCTYPE tp:taxon-treatment
  PUBLIC "-//TaxonX//DTD Taxonomic Treatment Publishing DTD v0 20100105//EN" "tax-treatment-NSO.dtd">
<tp:taxon-treatment xmlns:tp="http://www.plazi.org/taxpub"><tp:treatment-meta><kwd-group><label>Taxon classification</label><kwd><named-content xmlns:xlink="http://www.w3.org/1999/xlink" content-type="kingdom">Animalia</named-content></kwd><kwd><named-content xmlns:xlink="http://www.w3.org/1999/xlink" content-type="order">Coleoptera</named-content></kwd><kwd><named-content xmlns:xlink="http://www.w3.org/1999/xlink" content-type="family">Hydrophilidae</named-content></kwd></kwd-group><mixed-citation publication-type="journal"><person-group><name><surname>Girón</surname><given-names>Jennifer C.</given-names></name><name><surname>Short</surname><given-names>Andrew Edward Z.</given-names></name></person-group><article-title>The <tp:taxon-name><tp:taxon-name-part taxon-name-part-type="subfamily">Acidocerinae</tp:taxon-name-part></tp:taxon-name> (<tp:taxon-name><tp:taxon-name-part taxon-name-part-type="order">Coleoptera</tp:taxon-name-part></tp:taxon-name>, <tp:taxon-name><tp:taxon-name-part taxon-name-part-type="family">Hydrophilidae</tp:taxon-name-part></tp:taxon-name>): taxonomy, classification, and catalog of species</article-title><source>Zookeys</source><day>18</day><month>6</month><year>2021</year><volume>1045</volume><fpage>1</fpage><lpage>236</lpage><pub-id pub-id-type="doi">10.3897/zookeys.1045.63810</pub-id></mixed-citation></tp:treatment-meta><tp:nomenclature><label>Genus</label><tp:taxon-name>
              <tp:taxon-name-part taxon-name-part-type="genus" reg="Aulonochares">Aulonochares</tp:taxon-name-part>
            </tp:taxon-name><tp:taxon-authority>Girón &amp; Short, 2019</tp:taxon-authority><xref ref-type="fig" rid="F1">Figs 1D</xref><xref ref-type="fig" rid="F2">, 2</xref><xref ref-type="fig" rid="F4">, 4</xref><xref ref-type="fig" rid="F11">, 11J</xref><xref ref-type="fig" rid="F21">, 21</xref><xref ref-type="fig" rid="F22">, 22A–C</xref><tp:nomenclature-citation-list><tp:nomenclature-citation><tp:taxon-name>
                  <tp:taxon-name-part taxon-name-part-type="genus" reg="Aulonochares">Aulonochares</tp:taxon-name-part>
                </tp:taxon-name><comment>Girón &amp; Short, 2019: 112.</comment></tp:nomenclature-citation></tp:nomenclature-citation-list></tp:nomenclature><tp:treatment-sec sec-type="Gender" id="SECID0EGIEK"><title>Gender.</title><p>Masculine.</p></tp:treatment-sec><tp:treatment-sec sec-type="type species" id="SECID0ELIEK"><title>Type species.</title><p><italic><tp:taxon-name><tp:taxon-name-part taxon-name-part-type="genus" reg="Aulonochares">Aulonochares</tp:taxon-name-part> <tp:taxon-name-part taxon-name-part-type="species" reg="tubulus">tubulus</tp:taxon-name-part></tp:taxon-name></italic> Girón &amp; Short, 2019: 120; by original designation.</p></tp:treatment-sec><tp:treatment-sec sec-type="diagnosis" id="SECID0E3IEK"><title>Diagnosis.</title><p>Medium sized beetles, total body length 5.8–7.5 mm. Body shape elongated oval in dorsal view; weakly convex in lateral view (Fig. <xref ref-type="fig" rid="F21">21</xref>). Color orange brown to dark brown; ventral surface covered with rather long golden setae, especially on abdominal ventrites, and more densely so (with shorter setae) on surface of femora. Head subquadrate in dorsal view, seemingly constricted at anterior margin of eyes (Fig. <xref ref-type="fig" rid="F11">11J</xref>). Eyes relatively small, separated by distance nearly 6.5 × the maximum width of an eye (Fig. <xref ref-type="fig" rid="F11">11J</xref>). Clypeus with lateral margins nearly parallel, slightly convex, with anterior margin only slightly narrower than posterior margin (Fig. <xref ref-type="fig" rid="F11">11J</xref>). Labrum fully exposed. Mentum and submentum roughly punctate (Fig. <xref ref-type="fig" rid="F21">21C</xref>). Antennae with nine antennomeres, with cupule slightly asymmetrical and round in outline. Maxillary palps long, nearly 1.5 × longer than maximum width of head, with inner and outer margins of maxillary palpomere 2 evenly curved (Fig. <xref ref-type="fig" rid="F21">21A</xref>). Pronotum with ground punctation shallow and uniformly sparse. Elytra without sutural striae, with outer margins slightly flared; serial punctures, ground punctures and systematic punctures similar in size, shallowly impressed. Surface of prosternum flat (slightly carinate only along midline of antero-mesal projection of anterior margin). Posterior elevation of mesoventrite simple, without carinae or ridges; anapleural sutures concave, anteriorly converging, anteriorly separated by distance nearly 0.3 × as wide as anterior margin of mesepisternum. Metaventrite densely and uniformly pubescent. Protibiae with spines of anterior row very small and appressed (Fig. <xref ref-type="fig" rid="F21">21C</xref>); apical spurs of protibiae very short (not exceeding the length of the first tarsomere) and stout. Hydrofuge pubescence covering most surface of metafemora (Fig. <xref ref-type="fig" rid="F21">21C</xref>). Ventral face of tarsomeres 1–4 densely covered by stiff setae. Apex of fifth abdominal ventrite strongly emarginate; emargination fringed by stout setae. Aedeagus tubular (Fig. <xref ref-type="fig" rid="F22">22A–C</xref>), somewhat cylindrical, with parameres forming a 5–7 × longer than wide tube; basal piece very short and strongly concave; gonopore reduced, located at apex of median lobe.</p><fig id="F21" position="float" orientation="portrait"><object-id xmlns:xlink="http://www.w3.org/1999/xlink" content-type="doi" xlink:type="simple">10.3897/zookeys.1045.63810.figure21</object-id><label>Figure 21.</label><caption><p>Habitus of <italic><tp:taxon-name><tp:taxon-name-part taxon-name-part-type="genus" reg="Aulonochares">Aulonochares</tp:taxon-name-part></tp:taxon-name></italic> spp. <bold>A–C</bold><italic><tp:taxon-name><tp:taxon-name-part taxon-name-part-type="genus" reg="Aulonochares">A.</tp:taxon-name-part> <tp:taxon-name-part taxon-name-part-type="species" reg="tubulus">tubulus</tp:taxon-name-part></tp:taxon-name></italic>: <bold>A</bold> dorsal habitus <bold>B</bold> lateral habitus <bold>C</bold> ventral habitus <bold>D</bold><italic><tp:taxon-name><tp:taxon-name-part taxon-name-part-type="genus" reg="Aulonochares">A.</tp:taxon-name-part> <tp:taxon-name-part taxon-name-part-type="species" reg="lingulatus">lingulatus</tp:taxon-name-part></tp:taxon-name></italic>, dorsal habitus. Scale bar: 5 mm.</p></caption><graphic xmlns:xlink="http://www.w3.org/1999/xlink" xlink:href="zookeys-1045-001-g021.jpg" position="float" orientation="portrait" xlink:type="simple" id="oo_557420.jpg"><uri content-type="original_file" xlink:type="simple">https://binary.pensoft.net/fig/557420</uri></graphic></fig><fig id="F22" position="float" orientation="portrait"><object-id xmlns:xlink="http://www.w3.org/1999/xlink" content-type="doi" xlink:type="simple">10.3897/zookeys.1045.63810.figure22</object-id><label>Figure 22.</label><caption><p>Aedeagi of <italic><tp:taxon-name><tp:taxon-name-part taxon-name-part-type="genus" reg="Aulonochares">Aulonochares</tp:taxon-name-part></tp:taxon-name></italic> and <italic><tp:taxon-name><tp:taxon-name-part taxon-name-part-type="genus" reg="Batochares">Batochares</tp:taxon-name-part></tp:taxon-name></italic> spp. <bold>A</bold><italic><tp:taxon-name><tp:taxon-name-part taxon-name-part-type="genus" reg="Aulonochares">A.</tp:taxon-name-part> <tp:taxon-name-part taxon-name-part-type="species" reg="tubulus">tubulus</tp:taxon-name-part></tp:taxon-name></italic><bold>B</bold><italic><tp:taxon-name><tp:taxon-name-part taxon-name-part-type="genus" reg="Aulonochares">A.</tp:taxon-name-part> <tp:taxon-name-part taxon-name-part-type="species" reg="novoairensis">novoairensis</tp:taxon-name-part></tp:taxon-name></italic><bold>C</bold><italic><tp:taxon-name><tp:taxon-name-part taxon-name-part-type="genus" reg="Aulonochares">A.</tp:taxon-name-part> <tp:taxon-name-part taxon-name-part-type="species" reg="lingulatus">lingulatus</tp:taxon-name-part></tp:taxon-name></italic><bold>D</bold><italic><tp:taxon-name><tp:taxon-name-part taxon-name-part-type="genus" reg="Batochares">B.</tp:taxon-name-part></tp:taxon-name></italic> sp. Scale bars: 0.5 mm.</p></caption><graphic xmlns:xlink="http://www.w3.org/1999/xlink" xlink:href="zookeys-1045-001-g022.jpg" position="float" orientation="portrait" xlink:type="simple" id="oo_557421.jpg"><uri content-type="original_file" xlink:type="simple">https://binary.pensoft.net/fig/557421</uri></graphic></fig></tp:treatment-sec><tp:treatment-sec sec-type="Differential diagnosis" id="SECID0EFOEK"><title>Differential diagnosis.</title><p><italic><tp:taxon-name><tp:taxon-name-part taxon-name-part-type="genus" reg="Aulonochares">Aulonochares</tp:taxon-name-part></tp:taxon-name></italic> can be easily mistaken with <italic><tp:taxon-name><tp:taxon-name-part taxon-name-part-type="genus" reg="Novochares">Novochares</tp:taxon-name-part></tp:taxon-name></italic> in the New World, and the two genera can be collected together. The subquadrate shape of the head (Fig. <xref ref-type="fig" rid="F11">11J</xref>; as opposed to trapezoid as in Fig. <xref ref-type="fig" rid="F11">11G</xref>), the roughly punctate mentum, the long setae composing the ventral pubescence of the abdominal ventrites, ventrally densely setose tarsomeres, along with the tubular shape of the aedeagus (Fig. <xref ref-type="fig" rid="F22">22A–C</xref>) are very distinctive and uniquely combined in <italic><tp:taxon-name><tp:taxon-name-part taxon-name-part-type="genus" reg="Aulonochares">Aulonochares</tp:taxon-name-part></tp:taxon-name></italic> among Neotropical acidocerines.</p></tp:treatment-sec><tp:treatment-sec sec-type="distribution" id="SECID0EMPEK"><title>Distribution.</title><p><bold>Neotropical</bold>: Brazil (Amazonas, Roraima), French Guiana, Guyana, Suriname, Venezuela; Fig. <xref ref-type="fig" rid="F4">4</xref>.</p></tp:treatment-sec><tp:treatment-sec sec-type="natural history" id="SECID0EYPEK"><title>Natural history.</title><p>Specimens of <italic><tp:taxon-name><tp:taxon-name-part taxon-name-part-type="genus" reg="Aulonochares">Aulonochares</tp:taxon-name-part></tp:taxon-name></italic> have been collected in densely forested sandy streams and detrital pools in forests along creeks. They seem to prefer habitats with abundant detritus or decaying organic matter. Females of <italic><tp:taxon-name><tp:taxon-name-part taxon-name-part-type="genus" reg="Aulonochares">A.</tp:taxon-name-part> <tp:taxon-name-part taxon-name-part-type="species" reg="tubulus">tubulus</tp:taxon-name-part></tp:taxon-name></italic> and <italic><tp:taxon-name><tp:taxon-name-part taxon-name-part-type="genus" reg="Aulonochares">A.</tp:taxon-name-part> <tp:taxon-name-part taxon-name-part-type="species" reg="ligulatus">ligulatus</tp:taxon-name-part></tp:taxon-name></italic> have been observed carrying their egg cases underneath their abdomen (<xref ref-type="bibr" rid="B132">Girón and Short 2019</xref>; pers. obs.).</p></tp:treatment-sec><tp:treatment-sec sec-type="Larvae" id="SECID0E6QEK"><title>Larvae.</title><p>Immature stages are not known for the genus.</p></tp:treatment-sec><tp:treatment-sec sec-type="Taxonomic history" id="SECID0EEREK"><title>Taxonomic history.</title><p>Recently described by <xref ref-type="bibr" rid="B132">Girón and Short (2019)</xref>.</p></tp:treatment-sec><tp:treatment-sec sec-type="remarks" id="SECID0EOREK"><title>Remarks.</title><p>Only three species are known for the genus (<xref ref-type="bibr" rid="B132">Girón and Short 2019</xref>).</p></tp:treatment-sec><tp:treatment-sec sec-type="Species examined" id="SECID0EYREK"><title>Species examined.</title><p><italic><tp:taxon-name><tp:taxon-name-part taxon-name-part-type="genus" reg="Aulonochares">Aulonochares</tp:taxon-name-part> <tp:taxon-name-part taxon-name-part-type="species" reg="lingulatus">lingulatus</tp:taxon-name-part></tp:taxon-name></italic> Girón &amp; Short, <italic><tp:taxon-name><tp:taxon-name-part taxon-name-part-type="genus" reg="Aulonochares">A.</tp:taxon-name-part> <tp:taxon-name-part taxon-name-part-type="species" reg="novoairensis">novoairensis</tp:taxon-name-part></tp:taxon-name></italic> Girón &amp; Short, <italic><tp:taxon-name><tp:taxon-name-part taxon-name-part-type="genus" reg="Aulonochares">A.</tp:taxon-name-part> <tp:taxon-name-part taxon-name-part-type="species" reg="tubulus">tubulus</tp:taxon-name-part></tp:taxon-name></italic> Girón &amp; Short. Holotypes and paratypes of all three species were available for this study. We have not seen any specimens of the genus from outside the Guiana Shield region of South America.</p></tp:treatment-sec><tp:treatment-sec sec-type="Selected references" id="SECID0E6SEK"><title>Selected references.</title><p><xref ref-type="bibr" rid="B132">Girón and Short 2019</xref>: original description of the genus and all its currently known species; <xref ref-type="bibr" rid="B274">Short et al. 2021</xref>: phylogenetic placement.</p></tp:treatment-sec><tp:treatment-sec><!--Section generated to contain objects referenced in tp:taxon-treatment.--><fig id="F1" position="float" orientation="portrait"><object-id xmlns:xlink="http://www.w3.org/1999/xlink" content-type="doi" xlink:type="simple">10.3897/zookeys.1045.63810.figure1</object-id><label>Figure 1.</label><caption><p>Variation across <tp:taxon-name><tp:taxon-name-part taxon-name-part-type="subfamily">Acidocerinae</tp:taxon-name-part></tp:taxon-name>, dorsal and lateral views <bold>A</bold><italic><tp:taxon-name><tp:taxon-name-part taxon-name-part-type="genus" reg="Colossochares">Colossochares</tp:taxon-name-part> <tp:taxon-name-part taxon-name-part-type="species" reg="ellipticus">ellipticus</tp:taxon-name-part></tp:taxon-name></italic><bold>B</bold><italic><tp:taxon-name><tp:taxon-name-part taxon-name-part-type="genus" reg="Peltochares">Peltochares</tp:taxon-name-part></tp:taxon-name></italic> sp. <bold>C</bold><italic><tp:taxon-name><tp:taxon-name-part taxon-name-part-type="genus" reg="Peltochares">Peltochares</tp:taxon-name-part> <tp:taxon-name-part taxon-name-part-type="species" reg="conspicuus">conspicuus</tp:taxon-name-part></tp:taxon-name></italic><bold>D</bold><italic><tp:taxon-name><tp:taxon-name-part taxon-name-part-type="genus" reg="Aulonochares">Aulonochares</tp:taxon-name-part> <tp:taxon-name-part taxon-name-part-type="species" reg="tubulus">tubulus</tp:taxon-name-part></tp:taxon-name></italic><bold>E</bold><italic><tp:taxon-name><tp:taxon-name-part taxon-name-part-type="genus" reg="Helochares">Helochares</tp:taxon-name-part></tp:taxon-name></italic> sp. <bold>F</bold><italic><tp:taxon-name><tp:taxon-name-part taxon-name-part-type="genus" reg="Helochares">Helochares</tp:taxon-name-part> <tp:taxon-name-part taxon-name-part-type="species" reg="tristis">tristis</tp:taxon-name-part></tp:taxon-name></italic><bold>G</bold><italic><tp:taxon-name><tp:taxon-name-part taxon-name-part-type="genus" reg="Novochares">Novochares</tp:taxon-name-part></tp:taxon-name></italic> sp. <bold>H</bold><italic><tp:taxon-name><tp:taxon-name-part taxon-name-part-type="genus" reg="Helopeltarium">Helopeltarium</tp:taxon-name-part> <tp:taxon-name-part taxon-name-part-type="species" reg="ferrugineum">ferrugineum</tp:taxon-name-part></tp:taxon-name></italic><bold>I</bold><italic><tp:taxon-name><tp:taxon-name-part taxon-name-part-type="genus" reg="Batochares">Batochares</tp:taxon-name-part></tp:taxon-name></italic> sp. <bold>J</bold><italic><tp:taxon-name><tp:taxon-name-part taxon-name-part-type="genus" reg="Helobata">Helobata</tp:taxon-name-part> <tp:taxon-name-part taxon-name-part-type="species" reg="larvalis">larvalis</tp:taxon-name-part></tp:taxon-name></italic><bold>K</bold><italic><tp:taxon-name><tp:taxon-name-part taxon-name-part-type="genus" reg="Radicitus">Radicitus</tp:taxon-name-part></tp:taxon-name></italic> sp. <bold>L</bold><italic><tp:taxon-name><tp:taxon-name-part taxon-name-part-type="genus" reg="Nanosaphes">Nanosaphes</tp:taxon-name-part> <tp:taxon-name-part taxon-name-part-type="species" reg="tricolor">tricolor</tp:taxon-name-part></tp:taxon-name></italic><bold>M</bold><tp:taxon-name><tp:taxon-name-part taxon-name-part-type="genus" reg="Agraphydrus">Agraphydrus</tp:taxon-name-part> <tp:taxon-name-part taxon-name-part-type="uncertainty-rank">cf.</tp:taxon-name-part> <tp:taxon-name-part taxon-name-part-type="species" reg="attenuatus">attenuatus</tp:taxon-name-part></tp:taxon-name><bold>N</bold><italic><tp:taxon-name><tp:taxon-name-part taxon-name-part-type="genus" reg="Tobochares">Tobochares</tp:taxon-name-part> <tp:taxon-name-part taxon-name-part-type="species" reg="luteomargo">luteomargo</tp:taxon-name-part></tp:taxon-name></italic><bold>O</bold><italic><tp:taxon-name><tp:taxon-name-part taxon-name-part-type="genus" reg="Tobochares">Tobochares</tp:taxon-name-part> <tp:taxon-name-part taxon-name-part-type="species" reg="sulcatus">sulcatus</tp:taxon-name-part></tp:taxon-name></italic><bold>P</bold><italic><tp:taxon-name><tp:taxon-name-part taxon-name-part-type="genus" reg="Quadriops">Quadriops</tp:taxon-name-part> <tp:taxon-name-part taxon-name-part-type="species" reg="similaris">similaris</tp:taxon-name-part></tp:taxon-name></italic><bold>Q</bold><italic><tp:taxon-name><tp:taxon-name-part taxon-name-part-type="genus" reg="Crucisternum">Crucisternum</tp:taxon-name-part> <tp:taxon-name-part taxon-name-part-type="species" reg="ouboteri">ouboteri</tp:taxon-name-part></tp:taxon-name></italic><bold>R</bold><italic><tp:taxon-name><tp:taxon-name-part taxon-name-part-type="genus" reg="Primocerus">Primocerus</tp:taxon-name-part> <tp:taxon-name-part taxon-name-part-type="species" reg="neutrum">neutrum</tp:taxon-name-part></tp:taxon-name></italic><bold>S</bold><italic><tp:taxon-name><tp:taxon-name-part taxon-name-part-type="genus" reg="Agraphydrus">Agraphydrus</tp:taxon-name-part> <tp:taxon-name-part taxon-name-part-type="species" reg="coomani">coomani</tp:taxon-name-part></tp:taxon-name></italic><bold>T</bold><italic><tp:taxon-name><tp:taxon-name-part taxon-name-part-type="genus" reg="Agraphydrus">Agraphydrus</tp:taxon-name-part></tp:taxon-name></italic> sp. <bold>U</bold><italic><tp:taxon-name><tp:taxon-name-part taxon-name-part-type="genus" reg="Globulosis">Globulosis</tp:taxon-name-part> <tp:taxon-name-part taxon-name-part-type="species" reg="flavus">flavus</tp:taxon-name-part></tp:taxon-name></italic><bold>V</bold><italic><tp:taxon-name><tp:taxon-name-part taxon-name-part-type="genus" reg="Crephelochares">Crephelochares</tp:taxon-name-part> <tp:taxon-name-part taxon-name-part-type="species" reg="nitescens">nitescens</tp:taxon-name-part></tp:taxon-name></italic>.</p></caption><graphic xmlns:xlink="http://www.w3.org/1999/xlink" xlink:href="zookeys-1045-001-g001.jpg" position="float" orientation="portrait" xlink:type="simple" id="oo_557400.jpg"><uri content-type="original_file" xlink:type="simple">https://binary.pensoft.net/fig/557400</uri></graphic></fig><fig id="F2" position="float" orientation="portrait"><object-id xmlns:xlink="http://www.w3.org/1999/xlink" content-type="doi" xlink:type="simple">10.3897/zookeys.1045.63810.figure2</object-id><label>Figure 2.</label><caption><p>Phylogeny of the <tp:taxon-name><tp:taxon-name-part taxon-name-part-type="subfamily">Acidocerinae</tp:taxon-name-part></tp:taxon-name> simplified from <xref ref-type="bibr" rid="B274">Short et al. (2021)</xref>, indicating the distribution, preferred habitat, and currently described number of species for each genus. For habitat, filled black circles indicate that at least some species of the genus are commonly found in this habitat; light grey circles indicate the genus has been found in this habitat, but is rare or not typical for the group; white circles indicate no species have been recorded for the genus in this habitat.</p></caption><graphic xmlns:xlink="http://www.w3.org/1999/xlink" xlink:href="zookeys-1045-001-g002.jpg" position="float" orientation="portrait" xlink:type="simple" id="oo_557401.jpg"><uri content-type="original_file" xlink:type="simple">https://binary.pensoft.net/fig/557401</uri></graphic></fig><fig id="F4" position="float" orientation="portrait"><object-id xmlns:xlink="http://www.w3.org/1999/xlink" content-type="doi" xlink:type="simple">10.3897/zookeys.1045.63810.figure4</object-id><label>Figure 4.</label><caption><p>Known distribution of genera of <tp:taxon-name><tp:taxon-name-part taxon-name-part-type="subfamily">Acidocerinae</tp:taxon-name-part></tp:taxon-name>: <italic><tp:taxon-name><tp:taxon-name-part taxon-name-part-type="genus" reg="Acidocerus">Acidocerus</tp:taxon-name-part></tp:taxon-name></italic>, <italic><tp:taxon-name><tp:taxon-name-part taxon-name-part-type="genus" reg="Agraphydrus">Agraphydrus</tp:taxon-name-part></tp:taxon-name></italic>, <italic><tp:taxon-name><tp:taxon-name-part taxon-name-part-type="genus" reg="Aulonochares">Aulonochares</tp:taxon-name-part></tp:taxon-name></italic>, <italic><tp:taxon-name><tp:taxon-name-part taxon-name-part-type="genus" reg="Batochares">Batochares</tp:taxon-name-part></tp:taxon-name></italic>, <italic><tp:taxon-name><tp:taxon-name-part taxon-name-part-type="genus" reg="Chasmogenus">Chasmogenus</tp:taxon-name-part></tp:taxon-name></italic>, <italic><tp:taxon-name><tp:taxon-name-part taxon-name-part-type="genus" reg="Colossochares">Colossochares</tp:taxon-name-part></tp:taxon-name></italic>, and <italic><tp:taxon-name><tp:taxon-name-part taxon-name-part-type="genus" reg="Crephelochares">Crephelochares</tp:taxon-name-part></tp:taxon-name></italic>.</p></caption><graphic xmlns:xlink="http://www.w3.org/1999/xlink" xlink:href="zookeys-1045-001-g004.jpg" position="float" orientation="portrait" xlink:type="simple" id="oo_557403.jpg"><uri content-type="original_file" xlink:type="simple">https://binary.pensoft.net/fig/557403</uri></graphic></fig><fig id="F11" position="float" orientation="portrait"><object-id xmlns:xlink="http://www.w3.org/1999/xlink" content-type="doi" xlink:type="simple">10.3897/zookeys.1045.63810.figure11</object-id><label>Figure 11.</label><caption><p>Head of miscellaneous <tp:taxon-name><tp:taxon-name-part taxon-name-part-type="subfamily">Acidocerinae</tp:taxon-name-part></tp:taxon-name><bold>A–D</bold> anterolateral view: <bold>A</bold><italic><tp:taxon-name><tp:taxon-name-part taxon-name-part-type="genus" reg="Tobochares">Tobochares</tp:taxon-name-part> <tp:taxon-name-part taxon-name-part-type="species" reg="luteomargo">luteomargo</tp:taxon-name-part></tp:taxon-name></italic> with white arrow pointing to straight anterior margin of eye <bold>B</bold><italic><tp:taxon-name><tp:taxon-name-part taxon-name-part-type="genus" reg="Tobochares">Tobochares</tp:taxon-name-part> <tp:taxon-name-part taxon-name-part-type="species" reg="emarginatus">emarginatus</tp:taxon-name-part></tp:taxon-name></italic> with white arrow pointing to <tp:taxon-name><tp:taxon-name-part taxon-name-part-type="genus" reg="Tobochares"/><tp:taxon-name-part taxon-name-part-type="species" reg="canthus">canthus</tp:taxon-name-part></tp:taxon-name> emarginating anterior margin of eye <bold>C</bold><italic><tp:taxon-name><tp:taxon-name-part taxon-name-part-type="genus" reg="Quadriops">Quadriops</tp:taxon-name-part> <tp:taxon-name-part taxon-name-part-type="species" reg="politus">politus</tp:taxon-name-part></tp:taxon-name></italic> with white arrow pointing to <tp:taxon-name><tp:taxon-name-part taxon-name-part-type="genus" reg="Tobochares"/><tp:taxon-name-part taxon-name-part-type="species" reg="canthus">canthus</tp:taxon-name-part></tp:taxon-name> fully dividing the eye in dorsal and ventral faces <bold>D</bold><italic><tp:taxon-name><tp:taxon-name-part taxon-name-part-type="genus" reg="Batochares">Batochares</tp:taxon-name-part></tp:taxon-name></italic> sp. black arrow pointing to transverse carina on labrum <bold>E–L</bold> dorsal view of head: <bold>E</bold><italic><tp:taxon-name><tp:taxon-name-part taxon-name-part-type="genus" reg="Batochares">Batochares</tp:taxon-name-part></tp:taxon-name></italic> sp. <bold>F</bold><italic><tp:taxon-name><tp:taxon-name-part taxon-name-part-type="genus" reg="Helochares">Helochares</tp:taxon-name-part> <tp:taxon-name-part taxon-name-part-type="species" reg="tristis">tristis</tp:taxon-name-part></tp:taxon-name></italic><bold>G</bold><italic><tp:taxon-name><tp:taxon-name-part taxon-name-part-type="genus" reg="Crephelochares">Crephelochares</tp:taxon-name-part> <tp:taxon-name-part taxon-name-part-type="species" reg="nitescens">nitescens</tp:taxon-name-part></tp:taxon-name></italic>, <bold>H</bold><italic><tp:taxon-name><tp:taxon-name-part taxon-name-part-type="genus" reg="Chasmogenus">Chasmogenus</tp:taxon-name-part> <tp:taxon-name-part taxon-name-part-type="species" reg="australis">australis</tp:taxon-name-part></tp:taxon-name></italic> with black arrow pointing to preclypeal membrane <bold>I</bold><italic><tp:taxon-name><tp:taxon-name-part taxon-name-part-type="genus" reg="Colossochares">Colossochares</tp:taxon-name-part> <tp:taxon-name-part taxon-name-part-type="species" reg="ellipticus">ellipticus</tp:taxon-name-part></tp:taxon-name></italic><bold>J</bold><italic><tp:taxon-name><tp:taxon-name-part taxon-name-part-type="genus" reg="Aulonochares">Aulonochares</tp:taxon-name-part> <tp:taxon-name-part taxon-name-part-type="species" reg="tubulus">tubulus</tp:taxon-name-part></tp:taxon-name></italic><bold>K</bold><italic><tp:taxon-name><tp:taxon-name-part taxon-name-part-type="genus" reg="Peltochares">Peltochares</tp:taxon-name-part> <tp:taxon-name-part taxon-name-part-type="species" reg="conspicuus">conspicuus</tp:taxon-name-part></tp:taxon-name></italic><bold>L</bold><italic><tp:taxon-name><tp:taxon-name-part taxon-name-part-type="genus" reg="Helobata">Helobata</tp:taxon-name-part> <tp:taxon-name-part taxon-name-part-type="species" reg="larvalis">larvalis</tp:taxon-name-part></tp:taxon-name></italic>.</p></caption><graphic xmlns:xlink="http://www.w3.org/1999/xlink" xlink:href="zookeys-1045-001-g011.jpg" position="float" orientation="portrait" xlink:type="simple" id="oo_557410.jpg"><uri content-type="original_file" xlink:type="simple">https://binary.pensoft.net/fig/557410</uri></graphic></fig></tp:treatment-sec><ref-list><ref id="B274"><mixed-citation xmlns:xlink="http://www.w3.org/1999/xlink" xlink:type="simple"><person-group><name name-style="western"><surname>Short</surname><given-names>AEZ</given-names></name><name name-style="western"><surname>Girón</surname><given-names>JC</given-names></name><name name-style="western"><surname>Toussaint</surname><given-names>EFA</given-names></name></person-group> (<year>2021</year>) <article-title>Evolution and biogeography of acidocerine water scavenger beetles (<tp:taxon-name><tp:taxon-name-part taxon-name-part-type="order">Coleoptera</tp:taxon-name-part></tp:taxon-name>: <tp:taxon-name><tp:taxon-name-part taxon-name-part-type="family">Hydrophilidae</tp:taxon-name-part></tp:taxon-name>) shaped by Gondwanan vicariance and Cenozoic isolation of South America.</article-title><source>Systematic Entomology</source><volume>46</volume>(<issue>2</issue>): <fpage>380</fpage>–<lpage>395</lpage>. <ext-link xlink:type="simple" ext-link-type="doi" xlink:href="10.1111/syen.12467">https://doi.org/10.1111/syen.12467</ext-link></mixed-citation></ref><ref id="B132"><mixed-citation xmlns:xlink="http://www.w3.org/1999/xlink" xlink:type="simple"><person-group><name name-style="western"><surname>Girón</surname><given-names>JC</given-names></name><name name-style="western"><surname>Short</surname><given-names>AEZ</given-names></name></person-group> (<year>2019</year>) <article-title>Three additional new genera of acidocerine water scavenger beetles from the Guiana and Brazilian Shield regions of South America (<tp:taxon-name><tp:taxon-name-part taxon-name-part-type="order">Coleoptera</tp:taxon-name-part></tp:taxon-name>: <tp:taxon-name><tp:taxon-name-part taxon-name-part-type="family">Hydrophilidae</tp:taxon-name-part></tp:taxon-name>: <tp:taxon-name><tp:taxon-name-part taxon-name-part-type="subfamily">Acidocerinae</tp:taxon-name-part></tp:taxon-name>).</article-title><source>ZooKeys</source><volume>855</volume>: <fpage>109</fpage>–<lpage>154</lpage>. <ext-link xlink:type="simple" ext-link-type="doi" xlink:href="10.3897/zookeys.855.33013">https://doi.org/10.3897/zookeys.855.33013</ext-link></mixed-citation></ref></ref-list></tp:taxon-treatment>
