# Supplementary material for: The Acidocerinae (Coleoptera, Hydrophilidae): taxonomy, classification, and catalog of species
Source: Zookeys. 2021 Jun 18;1045:1–236. doi: 10.3897/zookeys.1045.63810 (PMC8233300; doi:10.3897/zookeys.1045.63810)
Supplement: XML Treatment for Crephelochares [file zookeys.1045.63810-treatment8.xml]

<!DOCTYPE tp:taxon-treatment
  PUBLIC "-//TaxonX//DTD Taxonomic Treatment Publishing DTD v0 20100105//EN" "tax-treatment-NSO.dtd">
<tp:taxon-treatment xmlns:tp="http://www.plazi.org/taxpub"><tp:treatment-meta><kwd-group><label>Taxon classification</label><kwd><named-content xmlns:xlink="http://www.w3.org/1999/xlink" content-type="kingdom">Animalia</named-content></kwd><kwd><named-content xmlns:xlink="http://www.w3.org/1999/xlink" content-type="order">Coleoptera</named-content></kwd><kwd><named-content xmlns:xlink="http://www.w3.org/1999/xlink" content-type="family">Hydrophilidae</named-content></kwd></kwd-group><mixed-citation publication-type="journal"><person-group><name><surname>Girón</surname><given-names>Jennifer C.</given-names></name><name><surname>Short</surname><given-names>Andrew Edward Z.</given-names></name></person-group><article-title>The <tp:taxon-name><tp:taxon-name-part taxon-name-part-type="subfamily">Acidocerinae</tp:taxon-name-part></tp:taxon-name> (<tp:taxon-name><tp:taxon-name-part taxon-name-part-type="order">Coleoptera</tp:taxon-name-part></tp:taxon-name>, <tp:taxon-name><tp:taxon-name-part taxon-name-part-type="family">Hydrophilidae</tp:taxon-name-part></tp:taxon-name>): taxonomy, classification, and catalog of species</article-title><source>Zookeys</source><day>18</day><month>6</month><year>2021</year><volume>1045</volume><fpage>1</fpage><lpage>236</lpage><pub-id pub-id-type="doi">10.3897/zookeys.1045.63810</pub-id></mixed-citation></tp:treatment-meta><tp:nomenclature><label>Genus</label><tp:taxon-name>
              <tp:taxon-name-part taxon-name-part-type="genus" reg="Crephelochares">Crephelochares</tp:taxon-name-part>
            </tp:taxon-name><tp:taxon-authority>Kuwert, 1890</tp:taxon-authority><xref ref-type="fig" rid="F1">Figs 1V</xref><xref ref-type="fig" rid="F2">, 2</xref><xref ref-type="fig" rid="F4">, 4</xref><xref ref-type="fig" rid="F11">, 11G</xref><xref ref-type="fig" rid="F27">, 27B–D</xref><xref ref-type="fig" rid="F28">, 28</xref><tp:nomenclature-citation-list><tp:nomenclature-citation><tp:taxon-name>
                  <tp:taxon-name-part taxon-name-part-type="genus" reg="Helochares">Helochares</tp:taxon-name-part> (<tp:taxon-name-part taxon-name-part-type="subgenus" reg="Crephelochares">Crephelochares</tp:taxon-name-part>)</tp:taxon-name><comment>Kuwert, 1890a: 38.</comment></tp:nomenclature-citation><tp:nomenclature-citation><tp:taxon-name>
                  <tp:taxon-name-part taxon-name-part-type="genus" reg="Helochares">Helochares</tp:taxon-name-part> (<tp:taxon-name-part taxon-name-part-type="subgenus" reg="Crepidelochares">Crepidelochares</tp:taxon-name-part>)</tp:taxon-name><comment>Ganglbauer, 1904: 248 [unjustified emendation of <tp:taxon-name><tp:taxon-name-part taxon-name-part-type="genus" reg="Crephelochares">Crephelochares</tp:taxon-name-part></tp:taxon-name> Kuwert, 1890].</comment></tp:nomenclature-citation><tp:nomenclature-citation><tp:taxon-name>
                  <tp:taxon-name-part taxon-name-part-type="genus" reg="Helochares">Helochares</tp:taxon-name-part> (<tp:taxon-name-part taxon-name-part-type="subgenus" reg="Chasmogenus">Chasmogenus</tp:taxon-name-part>)</tp:taxon-name><comment>Kuwert; <xref ref-type="bibr" rid="B50">d’Orchymont 1919c</xref>: 148 [taxonomic treatment]; <xref ref-type="bibr" rid="B188">Knisch 1924a</xref>: 195 [catalog].</comment></tp:nomenclature-citation><tp:nomenclature-citation><tp:taxon-name>
                  <tp:taxon-name-part taxon-name-part-type="genus" reg="Crephelochares">Crephelochares</tp:taxon-name-part>
                </tp:taxon-name><comment>Kuwert; <xref ref-type="bibr" rid="B106">Fernández 1986</xref>: 148 [junior synonym of <tp:taxon-name><tp:taxon-name-part taxon-name-part-type="genus" reg="Chasmogenus">Chasmogenus</tp:taxon-name-part></tp:taxon-name> as genus]; <xref ref-type="bibr" rid="B139">Hansen 1991</xref>: 293 [catalog]; <xref ref-type="bibr" rid="B274">Short et al. 2021</xref> [elevated to generic rank].</comment></tp:nomenclature-citation><tp:nomenclature-citation><tp:taxon-name>
                  <tp:taxon-name-part taxon-name-part-type="genus" reg="Chasmogenus">Chasmogenus</tp:taxon-name-part> (<tp:taxon-name-part taxon-name-part-type="subgenus" reg="Crephelochares">Crephelochares</tp:taxon-name-part>)</tp:taxon-name><comment>Kuwert; <xref ref-type="bibr" rid="B146">Hebauer 1992</xref>: 62 [as subgenus of <tp:taxon-name><tp:taxon-name-part taxon-name-part-type="genus" reg="Chasmogenus">Chasmogenus</tp:taxon-name-part></tp:taxon-name>].</comment></tp:nomenclature-citation></tp:nomenclature-citation-list></tp:nomenclature><tp:treatment-sec sec-type="Gender" id="SECID0EJYGK"><title>Gender.</title><p>Masculine.</p></tp:treatment-sec><tp:treatment-sec sec-type="type species" id="SECID0EOYGK"><title>Type species.</title><p><italic><tp:taxon-name><tp:taxon-name-part taxon-name-part-type="genus" reg="Helochares">Helochares</tp:taxon-name-part> <tp:taxon-name-part taxon-name-part-type="species" reg="livornicus">livornicus</tp:taxon-name-part></tp:taxon-name></italic> Kuwert, 1890: 38; subsequent designation by <xref ref-type="bibr" rid="B73">d’Orchymont (1939a</xref>: 154).</p></tp:treatment-sec><tp:treatment-sec sec-type="diagnosis" id="SECID0EDZGK"><title>Diagnosis.</title><p>Body length ranging from 2.5–4.8 mm. Body shape oval in dorsal view, dorsoventrally slightly flattened, moderately convex in lateral view, with dorsal outline nearly evenly convex (Fig. <xref ref-type="fig" rid="F28">28</xref>); surface even and smooth, with usually shallow ground punctation (Fig. <xref ref-type="fig" rid="F28">28</xref>). Coloration usually dark brown seldom yellowish, uniform across body regions. Head trapezoid (Fig. <xref ref-type="fig" rid="F11">11G</xref>). Eyes relatively large, at most only slightly emarginated anteriorly, and not or only slightly projected from outline of head. Clypeus trapezoid, with anterior margin mesally emarginate; membranous preclypeal area visible when clypeus strongly emarginated. Labrum fully exposed. Mentum punctate or punctate laterally and medially obliquely striate; medial surface flat to depressed (Fig. <xref ref-type="fig" rid="F28">28C</xref>); anteromedial depression sometimes limited by low transverse carina. Antennae with nine antennomeres, with cupule slightly asymmetric and rounded. Maxillary palps slender, 1.2–1.5 × longer than width of head; maxillary palpomere 4 nearly 0.7 × length of maxillary palpomere 3; inner margin of maxillary palpomere 2 nearly straight, and outer margin curved along apical half. Pronotum evenly convex. Elytra with sutural striae, with outer margins slightly flared; ground punctures usually only shallowly marked, serial punctures absent and at least one median row of systematic punctures visible on each elytron (Fig. <xref ref-type="fig" rid="F28">28</xref>). Surface of prosternum usually flat, sometimes tectiform. Posterior elevation of mesoventrite with longitudinal carina; anapleural sutures sinuate, separated at anterior margin by distance similar to slightly shorter than anterior margin of mesepisternum. Metaventrite with posteromesal and posterolateral glabrous patches (Fig. <xref ref-type="fig" rid="F28">28C</xref>). Protibiae with spines of anterior row semi erect, relatively long, thick and sparse; apical spurs of protibiae relatively short and stout, not reaching apex of protarsomere 2. Metafemora with tibial grooves moderately developed; hydrofuge pubescence covering basal 4/5 of anterior surface of metafemora (Fig. <xref ref-type="fig" rid="F28">28C</xref>). Metatarsomeres 2–4 gradually decreasing in size, with two rows of spines on ventral surface; metatarsomere 2 slightly longer than 5, 5 shorter than 3 and 4 combined. Fifth abdominal ventrite emarginate at apex, with fringe of flat and stout setae. Aedeagus (Fig. <xref ref-type="fig" rid="F27">27B–D</xref>) with parameres at most only fused at base on dorsal surface; median lobe divided in dorsal and ventral plates; dorsal plate sclerotized along margins, medially membranous, membranes with papillae or denticles along apico-medial region; ventral plate as inverted Y, sometimes accompanied by basal median laminar sclerite; basal piece nearly as long as or longer than ventral length of parameres, always noticeable; gonopore not clearly visible.</p><fig id="F28" position="float" orientation="portrait"><object-id xmlns:xlink="http://www.w3.org/1999/xlink" content-type="doi" xlink:type="simple">10.3897/zookeys.1045.63810.figure28</object-id><label>Figure 28.</label><caption><p>Habitus <italic><tp:taxon-name><tp:taxon-name-part taxon-name-part-type="genus" reg="Crephelochares">Crephelochares</tp:taxon-name-part></tp:taxon-name></italic> spp. <bold>A–C</bold><italic><tp:taxon-name><tp:taxon-name-part taxon-name-part-type="genus" reg="Crephelochares">Crephelochares</tp:taxon-name-part> <tp:taxon-name-part taxon-name-part-type="species" reg="nitescens">nitescens</tp:taxon-name-part></tp:taxon-name></italic>: <bold>A</bold> dorsal habitus <bold>B</bold> lateral habitus <bold>C</bold> ventral habitus <bold>D</bold><italic><tp:taxon-name><tp:taxon-name-part taxon-name-part-type="genus" reg="Crephelochares">Crephelochares</tp:taxon-name-part> <tp:taxon-name-part taxon-name-part-type="uncertainty-rank">cf.</tp:taxon-name-part> <tp:taxon-name-part taxon-name-part-type="species" reg="patrizii">patrizii</tp:taxon-name-part></tp:taxon-name></italic> (image from <xref ref-type="bibr" rid="B25">Bird et al. 2017</xref>). Scale bars: 1 mm.</p></caption><graphic xmlns:xlink="http://www.w3.org/1999/xlink" xlink:href="zookeys-1045-001-g028.jpg" position="float" orientation="portrait" xlink:type="simple" id="oo_557427.jpg"><uri content-type="original_file" xlink:type="simple">https://binary.pensoft.net/fig/557427</uri></graphic></fig></tp:treatment-sec><tp:treatment-sec sec-type="Differential diagnosis" id="SECID0EE3GK"><title>Differential diagnosis.</title><p>Among Old World acidocerines, <italic><tp:taxon-name><tp:taxon-name-part taxon-name-part-type="genus" reg="Crephelochares">Crephelochares</tp:taxon-name-part></tp:taxon-name></italic> is unique in the presence of sutural stria. The Neotropical <italic><tp:taxon-name><tp:taxon-name-part taxon-name-part-type="genus" reg="Chasmogenus">Chasmogenus</tp:taxon-name-part></tp:taxon-name></italic> is the most similar genus, as they both share this character (along with the more distantly related Neotropical genus <italic><tp:taxon-name><tp:taxon-name-part taxon-name-part-type="genus" reg="Primocerus">Primocerus</tp:taxon-name-part></tp:taxon-name></italic>). They can be differentiated by the number of antennomeres (eight in <italic><tp:taxon-name><tp:taxon-name-part taxon-name-part-type="genus" reg="Chasmogenus">Chasmogenus</tp:taxon-name-part></tp:taxon-name></italic>, nine in <italic><tp:taxon-name><tp:taxon-name-part taxon-name-part-type="genus" reg="Crephelochares">Crephelochares</tp:taxon-name-part></tp:taxon-name></italic>) and by the form of the aedeagus (trilobed in <italic><tp:taxon-name><tp:taxon-name-part taxon-name-part-type="genus" reg="Chasmogenus">Chasmogenus</tp:taxon-name-part></tp:taxon-name></italic>, Fig. <xref ref-type="fig" rid="F25">25</xref>; divided and further modified in <italic><tp:taxon-name><tp:taxon-name-part taxon-name-part-type="genus" reg="Crephelochares">Crephelochares</tp:taxon-name-part></tp:taxon-name></italic>, Fig. <xref ref-type="fig" rid="F27">27B–D</xref>). The configuration of the aedeagus in <italic><tp:taxon-name><tp:taxon-name-part taxon-name-part-type="genus" reg="Crephelochares">Crephelochares</tp:taxon-name-part></tp:taxon-name></italic> is quite unique in <tp:taxon-name><tp:taxon-name-part taxon-name-part-type="subfamily">Acidocerinae</tp:taxon-name-part></tp:taxon-name>, especially because of the configuration of the median lobe and its inner membranes.</p></tp:treatment-sec><tp:treatment-sec sec-type="distribution" id="SECID0EP5GK"><title>Distribution.</title><p><bold>Afrotropical</bold>: Angola, Benin, Botswana, Burundi, Cameroon, Democratic Republic of the Congo, Gabon, Gambia, Ghana, Guinea, Kenya, Liberia, Madagascar, Mauritius, Mozambique, Namibia, Niger, Nigeria, Rwanda, Senegal, Seychelles (Aldabra), Sierra Leone, Somalia, Republic of South Africa, Sudan, Tanzania, Uganda, Zambia, Zimbabwe. <bold>Australasian</bold>: Australia (New South Wales, Northern Territory, Queensland), Fiji (Vanua Levu, Viti Levu), New Caledonia, Papua New Guinea. <bold>Indo-Malayan</bold>: Cambodia, China (Guangdong, Hong Kong, Taiwan, Yunnan), Indonesia (Borneo, Java, Papua, Sulawesi, Sumatra), Laos, Malaysia, Sri Lanka, Thailand, Vietnam. <bold>Palearctic</bold>: Bosnia, Croatia, Greece, Israel, Italy, Japan, Serbia and Montenegro, Spain, Tunisia, Turkey; Fig. <xref ref-type="fig" rid="F4">4</xref>.</p></tp:treatment-sec><tp:treatment-sec sec-type="natural history" id="SECID0EB6GK"><title>Natural history.</title><p><xref ref-type="bibr" rid="B4">Archangelsky (1997</xref>: 55) reproduced the larval descriptions by <xref ref-type="bibr" rid="B2">Anderson (1976)</xref>, who reared larvae from adults of <italic><tp:taxon-name><tp:taxon-name-part taxon-name-part-type="genus" reg="Crephelochares">Crephelochares</tp:taxon-name-part> <tp:taxon-name-part taxon-name-part-type="species" reg="nitescens">nitescens</tp:taxon-name-part></tp:taxon-name></italic> (as <italic><tp:taxon-name><tp:taxon-name-part taxon-name-part-type="genus" reg="Helochares">Helochares</tp:taxon-name-part> <tp:taxon-name-part taxon-name-part-type="species" reg="nitescens">nitescens</tp:taxon-name-part></tp:taxon-name></italic>) in laboratory conditions. According to <xref ref-type="bibr" rid="B2">Anderson (1976</xref>: 223), females lay between 18 and 25 eggs, “located below the surface of damp soil, in a mossy hollow constructed by the adult; the hollow was always of the same size and shape and lined inside with loose silk. Eggs were deposited at right angles to base of nest, each covered by strands of fine silk attached to floor, walls and adjacent eggs”. The larvae hatch in 5–7 days and are predaceous (<xref ref-type="bibr" rid="B4">Archangelsky 1997</xref>: 55). “The larvae would not pupate in damp tissue paper, but only in moss. […]. The larvae pupated naked in the upper moss or in curled decaying leaves” (<xref ref-type="bibr" rid="B2">Anderson 1976</xref>: 223). Complete development lasted 24–33 days. <xref ref-type="bibr" rid="B112">Fikáček (2003)</xref> provided a diagnosis, pointed out the incompleteness of the descriptions and drawings offered by <xref ref-type="bibr" rid="B2">Anderson (1976)</xref>, and commented on the unusualness of the habit of laying eggs on the ground by hydrophilid standards.</p><p>As for the adults, ecological information is very scarce. According to <xref ref-type="bibr" rid="B146">Hebauer (1992)</xref>, <italic><tp:taxon-name><tp:taxon-name-part taxon-name-part-type="genus" reg="Crephelochares">C.</tp:taxon-name-part> <tp:taxon-name-part taxon-name-part-type="species" reg="livornicus">livornicus</tp:taxon-name-part></tp:taxon-name></italic> (Kuwert) was collected in stagnant water with decaying plants and <italic><tp:taxon-name><tp:taxon-name-part taxon-name-part-type="genus" reg="Crephelochares">C.</tp:taxon-name-part> <tp:taxon-name-part taxon-name-part-type="species" reg="orbus">orbus</tp:taxon-name-part></tp:taxon-name></italic> (Watanabe) was collected in a rice field. The recently described <italic><tp:taxon-name><tp:taxon-name-part taxon-name-part-type="genus" reg="Crephelochares">C.</tp:taxon-name-part> <tp:taxon-name-part taxon-name-part-type="species" reg="parorbus">parorbus</tp:taxon-name-part></tp:taxon-name></italic> (Jia and Tang) was also recorded from stagnant waters (Jia and Tang 2018).</p></tp:treatment-sec><tp:treatment-sec sec-type="Larvae" id="SECID0EACHK"><title>Larvae.</title><p>The only species for which immature stages are known is <italic><tp:taxon-name><tp:taxon-name-part taxon-name-part-type="genus" reg="Crephelochares">Crephelochares</tp:taxon-name-part> <tp:taxon-name-part taxon-name-part-type="species" reg="nitescens">nitescens</tp:taxon-name-part></tp:taxon-name></italic> [from Australia; immature stages were originally described as <italic><tp:taxon-name><tp:taxon-name-part taxon-name-part-type="genus" reg="Helochares">Helochares</tp:taxon-name-part> <tp:taxon-name-part taxon-name-part-type="species" reg="nitescens">nitescens</tp:taxon-name-part></tp:taxon-name></italic> by <xref ref-type="bibr" rid="B2">Anderson (1976)</xref>]. <xref ref-type="bibr" rid="B2">Anderson (1976)</xref> described the breeding method he used, the eggs and egg case, first and third instar larvae and pupa, as well as the entire life cycle. <xref ref-type="bibr" rid="B4">Archangelsky (1997</xref>: 55) reproduced <xref ref-type="bibr" rid="B2">Anderson’s (1976)</xref> findings.</p></tp:treatment-sec><tp:treatment-sec sec-type="Taxonomic history" id="SECID0EMDHK"><title>Taxonomic history.</title><p><italic><tp:taxon-name><tp:taxon-name-part taxon-name-part-type="genus" reg="Crephelochares">Crephelochares</tp:taxon-name-part></tp:taxon-name></italic> was originally described as a subgenus of <italic><tp:taxon-name><tp:taxon-name-part taxon-name-part-type="genus" reg="Helochares">Helochares</tp:taxon-name-part></tp:taxon-name></italic> by Kuwert (1890: 38). In 1904, Ganglbauer established <italic><tp:taxon-name><tp:taxon-name-part taxon-name-part-type="genus" reg="Crepidelochares">Crepidelochares</tp:taxon-name-part></tp:taxon-name></italic> without justification or explanation. Later, <xref ref-type="bibr" rid="B50">d’Orchymont (1919c</xref>: 148) synonymized <italic><tp:taxon-name><tp:taxon-name-part taxon-name-part-type="genus" reg="Crephelochares">Crephelochares</tp:taxon-name-part></tp:taxon-name></italic> with <italic><tp:taxon-name><tp:taxon-name-part taxon-name-part-type="genus" reg="Chasmogenus">Chasmogenus</tp:taxon-name-part></tp:taxon-name></italic> keeping <italic><tp:taxon-name><tp:taxon-name-part taxon-name-part-type="genus" reg="Chasmogenus">Chasmogenus</tp:taxon-name-part></tp:taxon-name></italic> as a subgenus of <italic><tp:taxon-name><tp:taxon-name-part taxon-name-part-type="genus" reg="Helochares">Helochares</tp:taxon-name-part></tp:taxon-name></italic>. In 1986, Fernández reinstated <italic><tp:taxon-name><tp:taxon-name-part taxon-name-part-type="genus" reg="Chasmogenus">Chasmogenus</tp:taxon-name-part></tp:taxon-name></italic> as a genus, with <italic><tp:taxon-name><tp:taxon-name-part taxon-name-part-type="genus" reg="Crephelochares">Crephelochares</tp:taxon-name-part></tp:taxon-name></italic> as a junior synonym. Subsequent authors alternately either treated <italic><tp:taxon-name><tp:taxon-name-part taxon-name-part-type="genus" reg="Crephelochares">Crephelochares</tp:taxon-name-part></tp:taxon-name></italic> as a subgenus or junior synonym. <xref ref-type="bibr" rid="B146">Hebauer (1992)</xref> removed <italic><tp:taxon-name><tp:taxon-name-part taxon-name-part-type="genus" reg="Crephelochares">Crephelochares</tp:taxon-name-part></tp:taxon-name></italic> from synonymy with <italic><tp:taxon-name><tp:taxon-name-part taxon-name-part-type="genus" reg="Chasmogenus">Chasmogenus</tp:taxon-name-part></tp:taxon-name></italic>, and established it as a subgenus of <italic><tp:taxon-name><tp:taxon-name-part taxon-name-part-type="genus" reg="Chasmogenus">Chasmogenus</tp:taxon-name-part></tp:taxon-name></italic>, discussing morphological features in support of this view, which he maintained in subsequent works (Hebauer 1995). However, <xref ref-type="bibr" rid="B139">Hansen (1991</xref>, <xref ref-type="bibr" rid="B142">1999b</xref>) viewed the differences in antennomeres and the aedeagal complexity as “rather subtle” and maintained the two names as synonymous without subgeneric division. The phylogenetic analysis by <xref ref-type="bibr" rid="B274">Short et al. (2021)</xref>, together with the morphological evidence offered by Hebauer, resulted in the recognition of the generic status of <italic><tp:taxon-name><tp:taxon-name-part taxon-name-part-type="genus" reg="Crephelochares">Crephelochares</tp:taxon-name-part></tp:taxon-name></italic>.</p></tp:treatment-sec><tp:treatment-sec sec-type="remarks" id="SECID0EIHHK"><title>Remarks.</title><p>There are 29 species of <italic><tp:taxon-name><tp:taxon-name-part taxon-name-part-type="genus" reg="Chephelochares">Chephelochares</tp:taxon-name-part></tp:taxon-name></italic> described to date; some of the older species have long lists of synonyms. The most comprehensive treatment for the genus was by <xref ref-type="bibr" rid="B146">Hebauer (1992)</xref>; the genus was then considered as a subgenus of <italic><tp:taxon-name><tp:taxon-name-part taxon-name-part-type="genus" reg="Chasmogenus">Chasmogenus</tp:taxon-name-part></tp:taxon-name></italic>.</p></tp:treatment-sec><tp:treatment-sec sec-type="Species examined" id="SECID0EAIHK"><title>Species examined.</title><p><italic><tp:taxon-name><tp:taxon-name-part taxon-name-part-type="genus" reg="Crephelochares">Crephelochares</tp:taxon-name-part> <tp:taxon-name-part taxon-name-part-type="species" reg="abnormalis">abnormalis</tp:taxon-name-part></tp:taxon-name></italic> (Sharp), <italic><tp:taxon-name><tp:taxon-name-part taxon-name-part-type="genus" reg="Crephelochares">C.</tp:taxon-name-part> <tp:taxon-name-part taxon-name-part-type="species" reg="africanus">africanus</tp:taxon-name-part></tp:taxon-name></italic> (d’Orchymont), <italic><tp:taxon-name><tp:taxon-name-part taxon-name-part-type="genus" reg="Crephelochares">C.</tp:taxon-name-part> <tp:taxon-name-part taxon-name-part-type="species" reg="balkei">balkei</tp:taxon-name-part></tp:taxon-name></italic> (Short)*, <italic><tp:taxon-name><tp:taxon-name-part taxon-name-part-type="genus" reg="Crephelochares">C.</tp:taxon-name-part> <tp:taxon-name-part taxon-name-part-type="species" reg="irianus">irianus</tp:taxon-name-part></tp:taxon-name></italic> (Hebauer)*, <italic><tp:taxon-name><tp:taxon-name-part taxon-name-part-type="genus" reg="Crephelochares">C.</tp:taxon-name-part> <tp:taxon-name-part taxon-name-part-type="species" reg="livornicus">livornicus</tp:taxon-name-part></tp:taxon-name></italic> (Kuwert), <italic><tp:taxon-name><tp:taxon-name-part taxon-name-part-type="genus" reg="Crephelochares">C.</tp:taxon-name-part> <tp:taxon-name-part taxon-name-part-type="species" reg="mauritiensis">mauritiensis</tp:taxon-name-part></tp:taxon-name></italic> (Balfour-Browne), <italic><tp:taxon-name><tp:taxon-name-part taxon-name-part-type="genus" reg="Crephelochares">C.</tp:taxon-name-part> <tp:taxon-name-part taxon-name-part-type="species" reg="molinai">molinai</tp:taxon-name-part></tp:taxon-name></italic> (Hebauer)*, <italic><tp:taxon-name><tp:taxon-name-part taxon-name-part-type="genus" reg="Crephelochares">C.</tp:taxon-name-part> <tp:taxon-name-part taxon-name-part-type="species" reg="nitescens">nitescens</tp:taxon-name-part></tp:taxon-name></italic> (Fauvel), <italic><tp:taxon-name><tp:taxon-name-part taxon-name-part-type="genus" reg="Crephelochares">C.</tp:taxon-name-part> <tp:taxon-name-part taxon-name-part-type="species" reg="orbus">orbus</tp:taxon-name-part></tp:taxon-name></italic> (Watanabe), <italic><tp:taxon-name><tp:taxon-name-part taxon-name-part-type="genus" reg="Crephelochares">C.</tp:taxon-name-part> <tp:taxon-name-part taxon-name-part-type="species" reg="paramollis">paramollis</tp:taxon-name-part></tp:taxon-name></italic> (Hebauer)*, <italic><tp:taxon-name><tp:taxon-name-part taxon-name-part-type="genus" reg="Crephelochares">C.</tp:taxon-name-part> <tp:taxon-name-part taxon-name-part-type="species" reg="patrizii">patrizii</tp:taxon-name-part></tp:taxon-name></italic> (Balfour-Browne), <italic><tp:taxon-name><tp:taxon-name-part taxon-name-part-type="genus" reg="Crephelochares">C.</tp:taxon-name-part> <tp:taxon-name-part taxon-name-part-type="species" reg="punctulatus">punctulatus</tp:taxon-name-part></tp:taxon-name></italic> (Short)*, <italic><tp:taxon-name><tp:taxon-name-part taxon-name-part-type="genus" reg="Crephelochares">C.</tp:taxon-name-part> <tp:taxon-name-part taxon-name-part-type="species" reg="ruandanus">ruandanus</tp:taxon-name-part></tp:taxon-name></italic> (Balfour-Browne), <italic><tp:taxon-name><tp:taxon-name-part taxon-name-part-type="genus" reg="Crephelochares">C.</tp:taxon-name-part> <tp:taxon-name-part taxon-name-part-type="species" reg="rubellus">rubellus</tp:taxon-name-part></tp:taxon-name></italic> (Hebauer)*, <italic><tp:taxon-name><tp:taxon-name-part taxon-name-part-type="genus" reg="Crephelochares">C.</tp:taxon-name-part> <tp:taxon-name-part taxon-name-part-type="species" reg="rusticus">rusticus</tp:taxon-name-part></tp:taxon-name></italic> (d’Orchymont), <italic><tp:taxon-name><tp:taxon-name-part taxon-name-part-type="genus" reg="Crephelochares">C.</tp:taxon-name-part> <tp:taxon-name-part taxon-name-part-type="species" reg="rutiloides">rutiloides</tp:taxon-name-part></tp:taxon-name></italic> (d’Orchymont), <italic><tp:taxon-name><tp:taxon-name-part taxon-name-part-type="genus" reg="Crephelochares">C.</tp:taxon-name-part> <tp:taxon-name-part taxon-name-part-type="species" reg="rutilus">rutilus</tp:taxon-name-part></tp:taxon-name></italic> (d’Orchymont), <italic><tp:taxon-name><tp:taxon-name-part taxon-name-part-type="genus" reg="Crephelochares">C.</tp:taxon-name-part> <tp:taxon-name-part taxon-name-part-type="species" reg="szeli">szeli</tp:taxon-name-part></tp:taxon-name></italic> (Hebauer)*. For species marked with an asterisk, paratypes were available.</p></tp:treatment-sec><tp:treatment-sec sec-type="Selected references" id="SECID0EMOHK"><title>Selected references.</title><p><xref ref-type="bibr" rid="B146">Hebauer 1992</xref>: diagnosis, key to species, diagnoses, descriptions for 22 species, and genitalia drawings for 19 of them; Hebauer 1995: one new species from Namibia; <xref ref-type="bibr" rid="B288">Watts 1995</xref>: revision of the Australian species of the genus; <xref ref-type="bibr" rid="B262">Short 2010</xref>: revision of the species from the Southwest Pacific islands, describing two new species from Fiji and newly recording <italic><tp:taxon-name><tp:taxon-name-part taxon-name-part-type="genus" reg="Crephelochares">C.</tp:taxon-name-part> <tp:taxon-name-part taxon-name-part-type="species" reg="nitescens">nitescens</tp:taxon-name-part></tp:taxon-name></italic> (Fauvel) for New Caledonia; <xref ref-type="bibr" rid="B90">Devi et al. 2016</xref>: redescription and lectotype designation for <italic><tp:taxon-name><tp:taxon-name-part taxon-name-part-type="genus" reg="Crephelochares">C.</tp:taxon-name-part> <tp:taxon-name-part taxon-name-part-type="species" reg="abnormalis">abnormalis</tp:taxon-name-part></tp:taxon-name></italic> (Sharp) with a discussion on its distribution and morphological variation; <xref ref-type="bibr" rid="B274">Short et al. 2021</xref>: generic status and phylogenetic placement.</p></tp:treatment-sec><tp:treatment-sec><!--Section generated to contain objects referenced in tp:taxon-treatment.--><fig id="F1" position="float" orientation="portrait"><object-id xmlns:xlink="http://www.w3.org/1999/xlink" content-type="doi" xlink:type="simple">10.3897/zookeys.1045.63810.figure1</object-id><label>Figure 1.</label><caption><p>Variation across <tp:taxon-name><tp:taxon-name-part taxon-name-part-type="subfamily">Acidocerinae</tp:taxon-name-part></tp:taxon-name>, dorsal and lateral views <bold>A</bold><italic><tp:taxon-name><tp:taxon-name-part taxon-name-part-type="genus" reg="Colossochares">Colossochares</tp:taxon-name-part> <tp:taxon-name-part taxon-name-part-type="species" reg="ellipticus">ellipticus</tp:taxon-name-part></tp:taxon-name></italic><bold>B</bold><italic><tp:taxon-name><tp:taxon-name-part taxon-name-part-type="genus" reg="Peltochares">Peltochares</tp:taxon-name-part></tp:taxon-name></italic> sp. <bold>C</bold><italic><tp:taxon-name><tp:taxon-name-part taxon-name-part-type="genus" reg="Peltochares">Peltochares</tp:taxon-name-part> <tp:taxon-name-part taxon-name-part-type="species" reg="conspicuus">conspicuus</tp:taxon-name-part></tp:taxon-name></italic><bold>D</bold><italic><tp:taxon-name><tp:taxon-name-part taxon-name-part-type="genus" reg="Aulonochares">Aulonochares</tp:taxon-name-part> <tp:taxon-name-part taxon-name-part-type="species" reg="tubulus">tubulus</tp:taxon-name-part></tp:taxon-name></italic><bold>E</bold><italic><tp:taxon-name><tp:taxon-name-part taxon-name-part-type="genus" reg="Helochares">Helochares</tp:taxon-name-part></tp:taxon-name></italic> sp. <bold>F</bold><italic><tp:taxon-name><tp:taxon-name-part taxon-name-part-type="genus" reg="Helochares">Helochares</tp:taxon-name-part> <tp:taxon-name-part taxon-name-part-type="species" reg="tristis">tristis</tp:taxon-name-part></tp:taxon-name></italic><bold>G</bold><italic><tp:taxon-name><tp:taxon-name-part taxon-name-part-type="genus" reg="Novochares">Novochares</tp:taxon-name-part></tp:taxon-name></italic> sp. <bold>H</bold><italic><tp:taxon-name><tp:taxon-name-part taxon-name-part-type="genus" reg="Helopeltarium">Helopeltarium</tp:taxon-name-part> <tp:taxon-name-part taxon-name-part-type="species" reg="ferrugineum">ferrugineum</tp:taxon-name-part></tp:taxon-name></italic><bold>I</bold><italic><tp:taxon-name><tp:taxon-name-part taxon-name-part-type="genus" reg="Batochares">Batochares</tp:taxon-name-part></tp:taxon-name></italic> sp. <bold>J</bold><italic><tp:taxon-name><tp:taxon-name-part taxon-name-part-type="genus" reg="Helobata">Helobata</tp:taxon-name-part> <tp:taxon-name-part taxon-name-part-type="species" reg="larvalis">larvalis</tp:taxon-name-part></tp:taxon-name></italic><bold>K</bold><italic><tp:taxon-name><tp:taxon-name-part taxon-name-part-type="genus" reg="Radicitus">Radicitus</tp:taxon-name-part></tp:taxon-name></italic> sp. <bold>L</bold><italic><tp:taxon-name><tp:taxon-name-part taxon-name-part-type="genus" reg="Nanosaphes">Nanosaphes</tp:taxon-name-part> <tp:taxon-name-part taxon-name-part-type="species" reg="tricolor">tricolor</tp:taxon-name-part></tp:taxon-name></italic><bold>M</bold><tp:taxon-name><tp:taxon-name-part taxon-name-part-type="genus" reg="Agraphydrus">Agraphydrus</tp:taxon-name-part> <tp:taxon-name-part taxon-name-part-type="uncertainty-rank">cf.</tp:taxon-name-part> <tp:taxon-name-part taxon-name-part-type="species" reg="attenuatus">attenuatus</tp:taxon-name-part></tp:taxon-name><bold>N</bold><italic><tp:taxon-name><tp:taxon-name-part taxon-name-part-type="genus" reg="Tobochares">Tobochares</tp:taxon-name-part> <tp:taxon-name-part taxon-name-part-type="species" reg="luteomargo">luteomargo</tp:taxon-name-part></tp:taxon-name></italic><bold>O</bold><italic><tp:taxon-name><tp:taxon-name-part taxon-name-part-type="genus" reg="Tobochares">Tobochares</tp:taxon-name-part> <tp:taxon-name-part taxon-name-part-type="species" reg="sulcatus">sulcatus</tp:taxon-name-part></tp:taxon-name></italic><bold>P</bold><italic><tp:taxon-name><tp:taxon-name-part taxon-name-part-type="genus" reg="Quadriops">Quadriops</tp:taxon-name-part> <tp:taxon-name-part taxon-name-part-type="species" reg="similaris">similaris</tp:taxon-name-part></tp:taxon-name></italic><bold>Q</bold><italic><tp:taxon-name><tp:taxon-name-part taxon-name-part-type="genus" reg="Crucisternum">Crucisternum</tp:taxon-name-part> <tp:taxon-name-part taxon-name-part-type="species" reg="ouboteri">ouboteri</tp:taxon-name-part></tp:taxon-name></italic><bold>R</bold><italic><tp:taxon-name><tp:taxon-name-part taxon-name-part-type="genus" reg="Primocerus">Primocerus</tp:taxon-name-part> <tp:taxon-name-part taxon-name-part-type="species" reg="neutrum">neutrum</tp:taxon-name-part></tp:taxon-name></italic><bold>S</bold><italic><tp:taxon-name><tp:taxon-name-part taxon-name-part-type="genus" reg="Agraphydrus">Agraphydrus</tp:taxon-name-part> <tp:taxon-name-part taxon-name-part-type="species" reg="coomani">coomani</tp:taxon-name-part></tp:taxon-name></italic><bold>T</bold><italic><tp:taxon-name><tp:taxon-name-part taxon-name-part-type="genus" reg="Agraphydrus">Agraphydrus</tp:taxon-name-part></tp:taxon-name></italic> sp. <bold>U</bold><italic><tp:taxon-name><tp:taxon-name-part taxon-name-part-type="genus" reg="Globulosis">Globulosis</tp:taxon-name-part> <tp:taxon-name-part taxon-name-part-type="species" reg="flavus">flavus</tp:taxon-name-part></tp:taxon-name></italic><bold>V</bold><italic><tp:taxon-name><tp:taxon-name-part taxon-name-part-type="genus" reg="Crephelochares">Crephelochares</tp:taxon-name-part> <tp:taxon-name-part taxon-name-part-type="species" reg="nitescens">nitescens</tp:taxon-name-part></tp:taxon-name></italic>.</p></caption><graphic xmlns:xlink="http://www.w3.org/1999/xlink" xlink:href="zookeys-1045-001-g001.jpg" position="float" orientation="portrait" xlink:type="simple" id="oo_557400.jpg"><uri content-type="original_file" xlink:type="simple">https://binary.pensoft.net/fig/557400</uri></graphic></fig><fig id="F2" position="float" orientation="portrait"><object-id xmlns:xlink="http://www.w3.org/1999/xlink" content-type="doi" xlink:type="simple">10.3897/zookeys.1045.63810.figure2</object-id><label>Figure 2.</label><caption><p>Phylogeny of the <tp:taxon-name><tp:taxon-name-part taxon-name-part-type="subfamily">Acidocerinae</tp:taxon-name-part></tp:taxon-name> simplified from <xref ref-type="bibr" rid="B274">Short et al. (2021)</xref>, indicating the distribution, preferred habitat, and currently described number of species for each genus. For habitat, filled black circles indicate that at least some species of the genus are commonly found in this habitat; light grey circles indicate the genus has been found in this habitat, but is rare or not typical for the group; white circles indicate no species have been recorded for the genus in this habitat.</p></caption><graphic xmlns:xlink="http://www.w3.org/1999/xlink" xlink:href="zookeys-1045-001-g002.jpg" position="float" orientation="portrait" xlink:type="simple" id="oo_557401.jpg"><uri content-type="original_file" xlink:type="simple">https://binary.pensoft.net/fig/557401</uri></graphic></fig><fig id="F4" position="float" orientation="portrait"><object-id xmlns:xlink="http://www.w3.org/1999/xlink" content-type="doi" xlink:type="simple">10.3897/zookeys.1045.63810.figure4</object-id><label>Figure 4.</label><caption><p>Known distribution of genera of <tp:taxon-name><tp:taxon-name-part taxon-name-part-type="subfamily">Acidocerinae</tp:taxon-name-part></tp:taxon-name>: <italic><tp:taxon-name><tp:taxon-name-part taxon-name-part-type="genus" reg="Acidocerus">Acidocerus</tp:taxon-name-part></tp:taxon-name></italic>, <italic><tp:taxon-name><tp:taxon-name-part taxon-name-part-type="genus" reg="Agraphydrus">Agraphydrus</tp:taxon-name-part></tp:taxon-name></italic>, <italic><tp:taxon-name><tp:taxon-name-part taxon-name-part-type="genus" reg="Aulonochares">Aulonochares</tp:taxon-name-part></tp:taxon-name></italic>, <italic><tp:taxon-name><tp:taxon-name-part taxon-name-part-type="genus" reg="Batochares">Batochares</tp:taxon-name-part></tp:taxon-name></italic>, <italic><tp:taxon-name><tp:taxon-name-part taxon-name-part-type="genus" reg="Chasmogenus">Chasmogenus</tp:taxon-name-part></tp:taxon-name></italic>, <italic><tp:taxon-name><tp:taxon-name-part taxon-name-part-type="genus" reg="Colossochares">Colossochares</tp:taxon-name-part></tp:taxon-name></italic>, and <italic><tp:taxon-name><tp:taxon-name-part taxon-name-part-type="genus" reg="Crephelochares">Crephelochares</tp:taxon-name-part></tp:taxon-name></italic>.</p></caption><graphic xmlns:xlink="http://www.w3.org/1999/xlink" xlink:href="zookeys-1045-001-g004.jpg" position="float" orientation="portrait" xlink:type="simple" id="oo_557403.jpg"><uri content-type="original_file" xlink:type="simple">https://binary.pensoft.net/fig/557403</uri></graphic></fig><fig id="F11" position="float" orientation="portrait"><object-id xmlns:xlink="http://www.w3.org/1999/xlink" content-type="doi" xlink:type="simple">10.3897/zookeys.1045.63810.figure11</object-id><label>Figure 11.</label><caption><p>Head of miscellaneous <tp:taxon-name><tp:taxon-name-part taxon-name-part-type="subfamily">Acidocerinae</tp:taxon-name-part></tp:taxon-name><bold>A–D</bold> anterolateral view: <bold>A</bold><italic><tp:taxon-name><tp:taxon-name-part taxon-name-part-type="genus" reg="Tobochares">Tobochares</tp:taxon-name-part> <tp:taxon-name-part taxon-name-part-type="species" reg="luteomargo">luteomargo</tp:taxon-name-part></tp:taxon-name></italic> with white arrow pointing to straight anterior margin of eye <bold>B</bold><italic><tp:taxon-name><tp:taxon-name-part taxon-name-part-type="genus" reg="Tobochares">Tobochares</tp:taxon-name-part> <tp:taxon-name-part taxon-name-part-type="species" reg="emarginatus">emarginatus</tp:taxon-name-part></tp:taxon-name></italic> with white arrow pointing to <tp:taxon-name><tp:taxon-name-part taxon-name-part-type="genus" reg="Tobochares"/><tp:taxon-name-part taxon-name-part-type="species" reg="canthus">canthus</tp:taxon-name-part></tp:taxon-name> emarginating anterior margin of eye <bold>C</bold><italic><tp:taxon-name><tp:taxon-name-part taxon-name-part-type="genus" reg="Quadriops">Quadriops</tp:taxon-name-part> <tp:taxon-name-part taxon-name-part-type="species" reg="politus">politus</tp:taxon-name-part></tp:taxon-name></italic> with white arrow pointing to <tp:taxon-name><tp:taxon-name-part taxon-name-part-type="genus" reg="Tobochares"/><tp:taxon-name-part taxon-name-part-type="species" reg="canthus">canthus</tp:taxon-name-part></tp:taxon-name> fully dividing the eye in dorsal and ventral faces <bold>D</bold><italic><tp:taxon-name><tp:taxon-name-part taxon-name-part-type="genus" reg="Batochares">Batochares</tp:taxon-name-part></tp:taxon-name></italic> sp. black arrow pointing to transverse carina on labrum <bold>E–L</bold> dorsal view of head: <bold>E</bold><italic><tp:taxon-name><tp:taxon-name-part taxon-name-part-type="genus" reg="Batochares">Batochares</tp:taxon-name-part></tp:taxon-name></italic> sp. <bold>F</bold><italic><tp:taxon-name><tp:taxon-name-part taxon-name-part-type="genus" reg="Helochares">Helochares</tp:taxon-name-part> <tp:taxon-name-part taxon-name-part-type="species" reg="tristis">tristis</tp:taxon-name-part></tp:taxon-name></italic><bold>G</bold><italic><tp:taxon-name><tp:taxon-name-part taxon-name-part-type="genus" reg="Crephelochares">Crephelochares</tp:taxon-name-part> <tp:taxon-name-part taxon-name-part-type="species" reg="nitescens">nitescens</tp:taxon-name-part></tp:taxon-name></italic>, <bold>H</bold><italic><tp:taxon-name><tp:taxon-name-part taxon-name-part-type="genus" reg="Chasmogenus">Chasmogenus</tp:taxon-name-part> <tp:taxon-name-part taxon-name-part-type="species" reg="australis">australis</tp:taxon-name-part></tp:taxon-name></italic> with black arrow pointing to preclypeal membrane <bold>I</bold><italic><tp:taxon-name><tp:taxon-name-part taxon-name-part-type="genus" reg="Colossochares">Colossochares</tp:taxon-name-part> <tp:taxon-name-part taxon-name-part-type="species" reg="ellipticus">ellipticus</tp:taxon-name-part></tp:taxon-name></italic><bold>J</bold><italic><tp:taxon-name><tp:taxon-name-part taxon-name-part-type="genus" reg="Aulonochares">Aulonochares</tp:taxon-name-part> <tp:taxon-name-part taxon-name-part-type="species" reg="tubulus">tubulus</tp:taxon-name-part></tp:taxon-name></italic><bold>K</bold><italic><tp:taxon-name><tp:taxon-name-part taxon-name-part-type="genus" reg="Peltochares">Peltochares</tp:taxon-name-part> <tp:taxon-name-part taxon-name-part-type="species" reg="conspicuus">conspicuus</tp:taxon-name-part></tp:taxon-name></italic><bold>L</bold><italic><tp:taxon-name><tp:taxon-name-part taxon-name-part-type="genus" reg="Helobata">Helobata</tp:taxon-name-part> <tp:taxon-name-part taxon-name-part-type="species" reg="larvalis">larvalis</tp:taxon-name-part></tp:taxon-name></italic>.</p></caption><graphic xmlns:xlink="http://www.w3.org/1999/xlink" xlink:href="zookeys-1045-001-g011.jpg" position="float" orientation="portrait" xlink:type="simple" id="oo_557410.jpg"><uri content-type="original_file" xlink:type="simple">https://binary.pensoft.net/fig/557410</uri></graphic></fig><fig id="F27" position="float" orientation="portrait"><object-id xmlns:xlink="http://www.w3.org/1999/xlink" content-type="doi" xlink:type="simple">10.3897/zookeys.1045.63810.figure27</object-id><label>Figure 27.</label><caption><p>Aedeagi of <italic><tp:taxon-name><tp:taxon-name-part taxon-name-part-type="genus" reg="Colossochares">Colossochares</tp:taxon-name-part></tp:taxon-name></italic> and <italic><tp:taxon-name><tp:taxon-name-part taxon-name-part-type="genus" reg="Crephelochares">Crephelochares</tp:taxon-name-part></tp:taxon-name></italic> spp. <bold>A</bold><italic><tp:taxon-name><tp:taxon-name-part taxon-name-part-type="genus" reg="Colossochares">Colossochares</tp:taxon-name-part> <tp:taxon-name-part taxon-name-part-type="species" reg="ellipticus">ellipticus</tp:taxon-name-part></tp:taxon-name></italic><bold>B</bold><italic><tp:taxon-name><tp:taxon-name-part taxon-name-part-type="genus" reg="Crephelochares">Crephelochares</tp:taxon-name-part> <tp:taxon-name-part taxon-name-part-type="species" reg="szeli">szeli</tp:taxon-name-part></tp:taxon-name></italic><bold>C</bold><italic><tp:taxon-name><tp:taxon-name-part taxon-name-part-type="genus" reg="Crephelochares">Crephelochares</tp:taxon-name-part></tp:taxon-name></italic> sp. (Australia) <bold>D</bold><italic><tp:taxon-name><tp:taxon-name-part taxon-name-part-type="genus" reg="Crephelochares">Crephelochares</tp:taxon-name-part> <tp:taxon-name-part taxon-name-part-type="species" reg="abnormalis">abnormalis</tp:taxon-name-part></tp:taxon-name></italic> (Thailand). Scale bars: 0.5 mm.</p></caption><graphic xmlns:xlink="http://www.w3.org/1999/xlink" xlink:href="zookeys-1045-001-g027.jpg" position="float" orientation="portrait" xlink:type="simple" id="oo_557426.jpg"><uri content-type="original_file" xlink:type="simple">https://binary.pensoft.net/fig/557426</uri></graphic></fig><fig id="F25" position="float" orientation="portrait"><object-id xmlns:xlink="http://www.w3.org/1999/xlink" content-type="doi" xlink:type="simple">10.3897/zookeys.1045.63810.figure25</object-id><label>Figure 25.</label><caption><p>Aedeagi of <italic><tp:taxon-name><tp:taxon-name-part taxon-name-part-type="genus" reg="Chasmogenus">Chasmogenus</tp:taxon-name-part></tp:taxon-name></italic> spp. <bold>A</bold><italic><tp:taxon-name><tp:taxon-name-part taxon-name-part-type="genus" reg="Chasmogenus">C.</tp:taxon-name-part> <tp:taxon-name-part taxon-name-part-type="species" reg="acuminatus">acuminatus</tp:taxon-name-part></tp:taxon-name></italic><bold>B</bold><italic><tp:taxon-name><tp:taxon-name-part taxon-name-part-type="genus" reg="Chasmogenus">C.</tp:taxon-name-part> <tp:taxon-name-part taxon-name-part-type="species" reg="schmits">schmits</tp:taxon-name-part></tp:taxon-name></italic><bold>C</bold><italic><tp:taxon-name><tp:taxon-name-part taxon-name-part-type="genus" reg="Chasmogenus">C.</tp:taxon-name-part> <tp:taxon-name-part taxon-name-part-type="species" reg="lineatus">lineatus</tp:taxon-name-part></tp:taxon-name></italic><bold>D, E</bold><italic><tp:taxon-name><tp:taxon-name-part taxon-name-part-type="genus" reg="Chasmogenus">C.</tp:taxon-name-part> <tp:taxon-name-part taxon-name-part-type="species" reg="tafelbergensis">tafelbergensis</tp:taxon-name-part></tp:taxon-name></italic>: <bold>D</bold> dorsal view <bold>E</bold> lateral view. Images from <xref ref-type="bibr" rid="B276">Smith and Short 2020</xref>. Scale bars: 0.5 mm.</p></caption><graphic xmlns:xlink="http://www.w3.org/1999/xlink" xlink:href="zookeys-1045-001-g025.jpg" position="float" orientation="portrait" xlink:type="simple" id="oo_557424.jpg"><uri content-type="original_file" xlink:type="simple">https://binary.pensoft.net/fig/557424</uri></graphic></fig></tp:treatment-sec><ref-list><ref id="B274"><mixed-citation xmlns:xlink="http://www.w3.org/1999/xlink" xlink:type="simple"><person-group><name name-style="western"><surname>Short</surname><given-names>AEZ</given-names></name><name name-style="western"><surname>Girón</surname><given-names>JC</given-names></name><name name-style="western"><surname>Toussaint</surname><given-names>EFA</given-names></name></person-group> (<year>2021</year>) <article-title>Evolution and biogeography of acidocerine water scavenger beetles (<tp:taxon-name><tp:taxon-name-part taxon-name-part-type="order">Coleoptera</tp:taxon-name-part></tp:taxon-name>: <tp:taxon-name><tp:taxon-name-part taxon-name-part-type="family">Hydrophilidae</tp:taxon-name-part></tp:taxon-name>) shaped by Gondwanan vicariance and Cenozoic isolation of South America.</article-title><source>Systematic Entomology</source><volume>46</volume>(<issue>2</issue>): <fpage>380</fpage>–<lpage>395</lpage>. <ext-link xlink:type="simple" ext-link-type="doi" xlink:href="10.1111/syen.12467">https://doi.org/10.1111/syen.12467</ext-link></mixed-citation></ref><ref id="B25"><mixed-citation xmlns:xlink="http://www.w3.org/1999/xlink" xlink:type="simple"><person-group><name name-style="western"><surname>Bird</surname><given-names>MS</given-names></name><name name-style="western"><surname>Bilton</surname><given-names>DT</given-names></name><name name-style="western"><surname>Perissinotto</surname><given-names>R</given-names></name></person-group> (<year>2017</year>) <article-title>Diversity and distribution of polyphagan water beetles (<tp:taxon-name><tp:taxon-name-part taxon-name-part-type="order">Coleoptera</tp:taxon-name-part></tp:taxon-name>) in the Lake St Lucia system, South Africa.</article-title><source>ZooKeys</source><volume>656</volume>: <fpage>51</fpage>–<lpage>84</lpage>. <ext-link xlink:type="simple" ext-link-type="doi" xlink:href="10.3897/zookeys.656.11622">https://doi.org/10.3897/zookeys.656.11622</ext-link></mixed-citation></ref><ref id="B50"><mixed-citation xmlns:xlink="http://www.w3.org/1999/xlink" xlink:type="simple"><person-group><name name-style="western"><surname>d’Orchymont</surname><given-names>A</given-names></name></person-group> (<year>1919c</year>) <article-title>Contribution à l’étude des sous-familles des <tp:taxon-name><tp:taxon-name-part taxon-name-part-type="subfamily">Sphaeridiinae</tp:taxon-name-part></tp:taxon-name> et des <tp:taxon-name><tp:taxon-name-part taxon-name-part-type="subfamily">Hydrophilinae</tp:taxon-name-part></tp:taxon-name> (Col. <tp:taxon-name><tp:taxon-name-part taxon-name-part-type="family">Hydrophilidae</tp:taxon-name-part></tp:taxon-name>).</article-title><source>Annales de la Société entomologique de France</source><volume>88</volume>(<issue>1–2</issue>): <fpage>105</fpage>–<lpage>168</lpage>. <ext-link xlink:type="simple" ext-link-type="uri" xlink:href="https://biodiversitylibrary.org/page/9486175">https://biodiversitylibrary.org/page/9486175</ext-link></mixed-citation></ref><ref id="B188"><mixed-citation xmlns:xlink="http://www.w3.org/1999/xlink" xlink:type="simple"><person-group><name name-style="western"><surname>Knisch</surname><given-names>A</given-names></name></person-group> (<year>1924a</year>) <source><tp:taxon-name><tp:taxon-name-part taxon-name-part-type="family">Hydrophilidae</tp:taxon-name-part></tp:taxon-name>. In: Junk W, Schenkling S (Eds) Coleopterorum Catalogus (Vol. 14, part 79). W.</source><publisher-name>Junk</publisher-name>, <publisher-loc>Berlin</publisher-loc>, <size units="page">306 pp</size>.</mixed-citation></ref><ref id="B106"><mixed-citation xmlns:xlink="http://www.w3.org/1999/xlink" xlink:type="simple"><person-group><name name-style="western"><surname>Fernández</surname><given-names>LA</given-names></name></person-group> (<year>1986</year>) <article-title>Consideraciones sobre el género <italic><tp:taxon-name><tp:taxon-name-part taxon-name-part-type="genus">Chasmogenus</tp:taxon-name-part></tp:taxon-name></italic> Sharp y descripción de <italic><tp:taxon-name><tp:taxon-name-part taxon-name-part-type="genus">Chasmogenus</tp:taxon-name-part> <tp:taxon-name-part taxon-name-part-type="species">sapucay</tp:taxon-name-part></tp:taxon-name></italic> sp. nov. (<tp:taxon-name><tp:taxon-name-part taxon-name-part-type="order">Coleoptera</tp:taxon-name-part></tp:taxon-name>: <tp:taxon-name><tp:taxon-name-part taxon-name-part-type="family">Hydrophilidae</tp:taxon-name-part></tp:taxon-name>).</article-title><source>Neotrópica</source><volume>32</volume>: <fpage>189</fpage>–<lpage>193</lpage>.</mixed-citation></ref><ref id="B139"><mixed-citation xmlns:xlink="http://www.w3.org/1999/xlink" xlink:type="simple"><person-group><name name-style="western"><surname>Hansen</surname><given-names>M</given-names></name></person-group> (<year>1991</year>) <article-title>The hydrophiloid beetles. Phylogeny, classification and a revision of the genera (<tp:taxon-name><tp:taxon-name-part taxon-name-part-type="order">Coleoptera</tp:taxon-name-part></tp:taxon-name>: <tp:taxon-name><tp:taxon-name-part taxon-name-part-type="family">Hydrophilidae</tp:taxon-name-part></tp:taxon-name>).</article-title><source>Biologiske Skrifter</source><volume>40</volume>: <fpage>1</fpage>–<lpage>367</lpage>.</mixed-citation></ref><ref id="B146"><mixed-citation xmlns:xlink="http://www.w3.org/1999/xlink" xlink:type="simple"><person-group><name name-style="western"><surname>Hebauer</surname><given-names>F</given-names></name></person-group> (<year>1992</year>) <article-title>The species of the genus <italic><tp:taxon-name><tp:taxon-name-part taxon-name-part-type="genus">Chasmogenus</tp:taxon-name-part></tp:taxon-name></italic> Sharp, 1882 (<tp:taxon-name><tp:taxon-name-part taxon-name-part-type="order">Coleoptera</tp:taxon-name-part></tp:taxon-name>, <tp:taxon-name><tp:taxon-name-part taxon-name-part-type="family">Hydrophilidae</tp:taxon-name-part></tp:taxon-name>).</article-title><source>Acta Coleopterologica</source><volume>8</volume>(<issue>2</issue>): <fpage>61</fpage>–<lpage>92</lpage>.</mixed-citation></ref><ref id="B73"><mixed-citation xmlns:xlink="http://www.w3.org/1999/xlink" xlink:type="simple"><person-group><name name-style="western"><surname>d’Orchymont</surname><given-names>A</given-names></name></person-group> (<year>1939a</year>) <article-title>Revision des espèces du sous-genre <italic><tp:taxon-name><tp:taxon-name-part taxon-name-part-type="genus">Crephelochares</tp:taxon-name-part></tp:taxon-name></italic> d’<italic><tp:taxon-name><tp:taxon-name-part taxon-name-part-type="genus">Helochares</tp:taxon-name-part></tp:taxon-name></italic>.</article-title><source>Bulletin et Annales de la Société entomologique de Belgique</source><volume>79</volume>: <fpage>154</fpage>–<lpage>166</lpage>.</mixed-citation></ref><ref id="B276"><mixed-citation xmlns:xlink="http://www.w3.org/1999/xlink" xlink:type="simple"><person-group><name name-style="western"><surname>Smith</surname><given-names>RR</given-names></name><name name-style="western"><surname>Short</surname><given-names>AEZ</given-names></name></person-group> (<year>2020</year>) <article-title>Review of the genus <italic><tp:taxon-name><tp:taxon-name-part taxon-name-part-type="genus">Chasmogenus</tp:taxon-name-part></tp:taxon-name></italic> Sharp, 1882 of northeastern South America with an emphasis on Venezuela, Suriname, and Guyana (<tp:taxon-name><tp:taxon-name-part taxon-name-part-type="order">Coleoptera</tp:taxon-name-part></tp:taxon-name>, <tp:taxon-name><tp:taxon-name-part taxon-name-part-type="family">Hydrophilidae</tp:taxon-name-part></tp:taxon-name>, <tp:taxon-name><tp:taxon-name-part taxon-name-part-type="subfamily">Acidocerinae</tp:taxon-name-part></tp:taxon-name>).</article-title><source>ZooKeys</source><volume>934</volume>: <fpage>25</fpage>–<lpage>79</lpage>. <ext-link xlink:type="simple" ext-link-type="doi" xlink:href="10.3897/zookeys.934.49359">https://doi.org/10.3897/zookeys.934.49359</ext-link></mixed-citation></ref><ref id="B4"><mixed-citation xmlns:xlink="http://www.w3.org/1999/xlink" xlink:type="simple"><person-group><name name-style="western"><surname>Archangelsky</surname><given-names>M</given-names></name></person-group> (<year>1997</year>) <article-title>Studies on the biology, ecology, and systematics of the immature stages of New World <tp:taxon-name><tp:taxon-name-part taxon-name-part-type="superfamily">Hydrophiloidea</tp:taxon-name-part></tp:taxon-name> (<tp:taxon-name><tp:taxon-name-part taxon-name-part-type="order">Coleoptera</tp:taxon-name-part></tp:taxon-name>: <tp:taxon-name><tp:taxon-name-part taxon-name-part-type="infraorder">Staphyliniformia</tp:taxon-name-part></tp:taxon-name>).</article-title><source>Bulletin of the Ohio Biological Survey</source><volume>12</volume>(<issue>1</issue>): <fpage>1</fpage>–<lpage>207</lpage>.</mixed-citation></ref><ref id="B2"><mixed-citation xmlns:xlink="http://www.w3.org/1999/xlink" xlink:type="simple"><person-group><name name-style="western"><surname>Anderson</surname><given-names>JME</given-names></name></person-group> (<year>1976</year>) <article-title>Aquatic <tp:taxon-name><tp:taxon-name-part taxon-name-part-type="family">Hydrophilidae</tp:taxon-name-part></tp:taxon-name> (<tp:taxon-name><tp:taxon-name-part taxon-name-part-type="order">Coleoptera</tp:taxon-name-part></tp:taxon-name>). The biology of some Australian species with descriptions of immature stages reared in the laboratory.</article-title><source>Australian Journal of Entomology</source><volume>15</volume>(<issue>2</issue>): <fpage>219</fpage>–<lpage>228</lpage>. <ext-link xlink:type="simple" ext-link-type="doi" xlink:href="10.1111/j.1440-6055.1976.tb01696.x">https://doi.org/10.1111/j.1440-6055.1976.tb01696.x</ext-link></mixed-citation></ref><ref id="B112"><mixed-citation xmlns:xlink="http://www.w3.org/1999/xlink" xlink:type="simple"><person-group><name name-style="western"><surname>Fikáček</surname><given-names>M</given-names></name></person-group> (<year>2003</year>) Commented review of immature stages of World <tp:taxon-name><tp:taxon-name-part taxon-name-part-type="superfamily">Hydrophiloidea</tp:taxon-name-part></tp:taxon-name> (<tp:taxon-name><tp:taxon-name-part taxon-name-part-type="order">Coleoptera</tp:taxon-name-part></tp:taxon-name>: <tp:taxon-name><tp:taxon-name-part taxon-name-part-type="infraorder">Staphyliniformia</tp:taxon-name-part></tp:taxon-name>). Bachelor Seminar Work, Charles University, Prague.</mixed-citation></ref><ref id="B142"><mixed-citation xmlns:xlink="http://www.w3.org/1999/xlink" xlink:type="simple"><person-group><name name-style="western"><surname>Hansen</surname><given-names>M</given-names></name></person-group> (<year>1999b</year>) <source>World catalogue of insects (Volume 2). <tp:taxon-name><tp:taxon-name-part taxon-name-part-type="superfamily">Hydrophiloidea</tp:taxon-name-part></tp:taxon-name> (s. str.) (<tp:taxon-name><tp:taxon-name-part taxon-name-part-type="order">Coleoptera</tp:taxon-name-part></tp:taxon-name>).</source><publisher-name>Apollo Books</publisher-name>, <publisher-loc>Stenstrup</publisher-loc>, <size units="page">414 pp</size>.</mixed-citation></ref><ref id="B288"><mixed-citation xmlns:xlink="http://www.w3.org/1999/xlink" xlink:type="simple"><person-group><name name-style="western"><surname>Watts</surname><given-names>CHS</given-names></name></person-group> (<year>1995</year>) <article-title>Revision of the Australasian genera <italic><tp:taxon-name><tp:taxon-name-part taxon-name-part-type="genus">Agraphydrus</tp:taxon-name-part></tp:taxon-name></italic> Régimbart, <italic><tp:taxon-name><tp:taxon-name-part taxon-name-part-type="genus">Chasmogenus</tp:taxon-name-part></tp:taxon-name></italic> Sharp and <italic><tp:taxon-name><tp:taxon-name-part taxon-name-part-type="genus">Helochares</tp:taxon-name-part></tp:taxon-name></italic> Mulsant (<tp:taxon-name><tp:taxon-name-part taxon-name-part-type="order">Coleoptera</tp:taxon-name-part></tp:taxon-name>: <tp:taxon-name><tp:taxon-name-part taxon-name-part-type="family">Hydrophilidae</tp:taxon-name-part></tp:taxon-name>).</article-title><source>Records of the South Australian Museum</source><volume>28</volume>: <fpage>113</fpage>–<lpage>130</lpage>. <ext-link xlink:type="simple" ext-link-type="uri" xlink:href="https://biodiversitylibrary.org/page/46866161">https://biodiversitylibrary.org/page/46866161</ext-link></mixed-citation></ref><ref id="B262"><mixed-citation xmlns:xlink="http://www.w3.org/1999/xlink" xlink:type="simple"><person-group><name name-style="western"><surname>Short</surname><given-names>AEZ</given-names></name></person-group> (<year>2010</year>) <tp:taxon-name><tp:taxon-name-part taxon-name-part-type="family">Hydrophilidae</tp:taxon-name-part></tp:taxon-name>: Review of the subtribe <tp:taxon-name><tp:taxon-name-part taxon-name-part-type="subtribe">Acidocerina</tp:taxon-name-part></tp:taxon-name> of the Southwest Pacific islands (<tp:taxon-name><tp:taxon-name-part taxon-name-part-type="order">Coleoptera</tp:taxon-name-part></tp:taxon-name>). In: Jäch MA, Balke M (Eds) Water Beetles of New Caledonia, part 1, Wien, 297–318.</mixed-citation></ref><ref id="B90"><mixed-citation xmlns:xlink="http://www.w3.org/1999/xlink" xlink:type="simple"><person-group><name name-style="western"><surname>Devi</surname><given-names>MB</given-names></name><name name-style="western"><surname>Devi</surname><given-names>OS</given-names></name><name name-style="western"><surname>Fikáček</surname><given-names>M</given-names></name><name name-style="western"><surname>Minoshima</surname><given-names>Y</given-names></name><name name-style="western"><surname>Wanghengbam</surname><given-names>L</given-names></name></person-group> (<year>2016</year>) <article-title>Redescription and lectotype designation of <italic><tp:taxon-name><tp:taxon-name-part taxon-name-part-type="genus">Chasmogenus</tp:taxon-name-part> <tp:taxon-name-part taxon-name-part-type="species">abnormalis</tp:taxon-name-part></tp:taxon-name></italic> (Sharp), with notes on its distribution.</article-title><source>Zootaxa</source><volume>4144</volume>(<issue>2</issue>): <fpage>296</fpage>–<lpage>300</lpage>. <ext-link xlink:type="simple" ext-link-type="doi" xlink:href="10.11646/zootaxa.4144.2.12">https://doi.org/10.11646/zootaxa.4144.2.12</ext-link></mixed-citation></ref></ref-list></tp:taxon-treatment>
