# Supplementary material for: The Acidocerinae (Coleoptera, Hydrophilidae): taxonomy, classification, and catalog of species
Source: Zookeys. 2021 Jun 18;1045:1–236. doi: 10.3897/zookeys.1045.63810 (PMC8233300; doi:10.3897/zookeys.1045.63810)
Supplement: XML Treatment for Helobata [file zookeys.1045.63810-treatment12.xml]

<!DOCTYPE tp:taxon-treatment
  PUBLIC "-//TaxonX//DTD Taxonomic Treatment Publishing DTD v0 20100105//EN" "tax-treatment-NSO.dtd">
<tp:taxon-treatment xmlns:tp="http://www.plazi.org/taxpub"><tp:treatment-meta><kwd-group><label>Taxon classification</label><kwd><named-content xmlns:xlink="http://www.w3.org/1999/xlink" content-type="kingdom">Animalia</named-content></kwd><kwd><named-content xmlns:xlink="http://www.w3.org/1999/xlink" content-type="order">Coleoptera</named-content></kwd><kwd><named-content xmlns:xlink="http://www.w3.org/1999/xlink" content-type="family">Hydrophilidae</named-content></kwd></kwd-group><mixed-citation publication-type="journal"><person-group><name><surname>Girón</surname><given-names>Jennifer C.</given-names></name><name><surname>Short</surname><given-names>Andrew Edward Z.</given-names></name></person-group><article-title>The <tp:taxon-name><tp:taxon-name-part taxon-name-part-type="subfamily">Acidocerinae</tp:taxon-name-part></tp:taxon-name> (<tp:taxon-name><tp:taxon-name-part taxon-name-part-type="order">Coleoptera</tp:taxon-name-part></tp:taxon-name>, <tp:taxon-name><tp:taxon-name-part taxon-name-part-type="family">Hydrophilidae</tp:taxon-name-part></tp:taxon-name>): taxonomy, classification, and catalog of species</article-title><source>Zookeys</source><day>18</day><month>6</month><year>2021</year><volume>1045</volume><fpage>1</fpage><lpage>236</lpage><pub-id pub-id-type="doi">10.3897/zookeys.1045.63810</pub-id></mixed-citation></tp:treatment-meta><tp:nomenclature><label>Genus</label><tp:taxon-name>
              <tp:taxon-name-part taxon-name-part-type="genus" reg="Helobata">Helobata</tp:taxon-name-part>
            </tp:taxon-name><tp:taxon-authority>Bergroth, 1888</tp:taxon-authority><xref ref-type="fig" rid="F1">Figs 1J</xref><xref ref-type="fig" rid="F2">, 2</xref><xref ref-type="fig" rid="F5">, 5</xref><xref ref-type="fig" rid="F11">, 11L</xref><xref ref-type="fig" rid="F33">, 33</xref><xref ref-type="fig" rid="F34">, 34</xref><tp:nomenclature-citation-list><tp:nomenclature-citation><tp:taxon-name>
                  <tp:taxon-name-part taxon-name-part-type="genus" reg="Helopeltis">Helopeltis</tp:taxon-name-part>
                </tp:taxon-name><comment>Horn, 1873: 137.</comment></tp:nomenclature-citation><tp:nomenclature-citation><tp:taxon-name>
                  <tp:taxon-name-part taxon-name-part-type="genus" reg="Helopeltis"/>
                  <tp:taxon-name-part taxon-name-part-type="species" reg="larvalis"/>
                </tp:taxon-name><comment>Type species: <tp:taxon-name><tp:taxon-name-part taxon-name-part-type="genus" reg="Helopeltis">Helopeltis</tp:taxon-name-part> <tp:taxon-name-part taxon-name-part-type="species" reg="larvalis">larvalis</tp:taxon-name-part></tp:taxon-name> Horn, 1873: 137; by monotypy. </comment></tp:nomenclature-citation><tp:nomenclature-citation><tp:taxon-name>
                  <tp:taxon-name-part taxon-name-part-type="genus" reg="Helobata">Helobata</tp:taxon-name-part>
                </tp:taxon-name><comment>Bergroth, 1888: 221 – Replacement name for <tp:taxon-name><tp:taxon-name-part taxon-name-part-type="genus" reg="Helopeltis">Helopeltis</tp:taxon-name-part></tp:taxon-name> Horn, 1873.</comment></tp:nomenclature-citation><tp:nomenclature-citation><tp:taxon-name>
                  <tp:taxon-name-part taxon-name-part-type="genus" reg="Helopeltina">Helopeltina</tp:taxon-name-part>
                </tp:taxon-name><comment>Cockerell, 1906: 240 – Replacement name for <tp:taxon-name><tp:taxon-name-part taxon-name-part-type="genus" reg="Helopeltis">Helopeltis</tp:taxon-name-part></tp:taxon-name> Horn, 1873.</comment></tp:nomenclature-citation><tp:nomenclature-citation><tp:taxon-name>
                  <tp:taxon-name-part taxon-name-part-type="genus" reg="Helopeltis"/>
                  <tp:taxon-name-part taxon-name-part-type="species" reg="larvalis"/>
                </tp:taxon-name><comment>Type species: <tp:taxon-name><tp:taxon-name-part taxon-name-part-type="genus" reg="Helopeltis">Helopeltis</tp:taxon-name-part> <tp:taxon-name-part taxon-name-part-type="species" reg="larvalis">larvalis</tp:taxon-name-part></tp:taxon-name> Horn, 1873: 137. </comment></tp:nomenclature-citation></tp:nomenclature-citation-list></tp:nomenclature><tp:treatment-sec sec-type="Gender" id="SECID0E1TAM"><title>Gender.</title><p>Feminine.</p></tp:treatment-sec><tp:treatment-sec sec-type="type species" id="SECID0E6TAM"><title>Type species.</title><p><italic><tp:taxon-name><tp:taxon-name-part taxon-name-part-type="genus" reg="Helopeltis">Helopeltis</tp:taxon-name-part> <tp:taxon-name-part taxon-name-part-type="species" reg="larvalis">larvalis</tp:taxon-name-part></tp:taxon-name></italic> Horn, 1873: 137; by monotypy.</p></tp:treatment-sec><tp:treatment-sec sec-type="diagnosis" id="SECID0EQUAM"><title>Diagnosis.</title><p>Medium sized beetles, body length 4–7 mm. Body shape oval in dorsal view, dorsoventrally flattened, with dorsal outline nearly straight along medial third in lateral view (Fig. <xref ref-type="fig" rid="F33">33</xref>); surface even and granulate. From yellowish, orange brown to dark brown in coloration, usually with patterns along elytra, with different areas of head and pronotum darkened. Shape of head somewhat trapezoid (Fig. <xref ref-type="fig" rid="F11">11L</xref>). Anterior corners of frons extended laterally and posteriorly, emarginating anterior margin of eyes. Eyes of moderate size, somewhat oval, anteriorly deeply emarginated, not projected from outline of head. Clypeus somewhat pentagonal, laterally explanate, with anterior margin usually straight (Fig. <xref ref-type="fig" rid="F11">11L</xref>). Labrum concealed by clypeus (Fig. <xref ref-type="fig" rid="F11">11L</xref>). Mentum with surface variably sculptured, usually with oblique and transverse striae (Fig. <xref ref-type="fig" rid="F33">33C</xref>). Antennae with eight antennomeres, with cupule strongly asymmetric and oval in outline. Maxillary palps slender, slightly longer than greatest width of head; inner margin of maxillary palpomere 2 weakly and evenly curved, and outer margin weakly curved along apical third (Fig. <xref ref-type="fig" rid="F33">33C</xref>). Pronotum with surface of lateral areas flat. Elytra without sutural striae, with outer margins laterally explanate; serial punctures clearly aligned in longitudinal rows (Fig. <xref ref-type="fig" rid="F33">33A</xref>). Scutellar shield U-shaped. Surface of prosternum flat, to medially bulging, smooth to irregularly sculptured. Posterior elevation of mesoventrite only weakly bulging, with pair of lateral, longitudinal, low ridges; anapleural sutures nearly parallel along anterior section, separated anteriorly by distance slightly shorter than anterior margin of mesepisternum. Metaventrite uniformly covered by hydrofuge pubescence, with medial, narrow, and slightly carinate glabrous patch; posterolateral glabrous patches reduced. Protibiae with spines of anterior row short and semi erect; apical spurs of protibiae reduced, much shorter than protarsomere 1. Metafemora with tibial grooves moderately developed; hydrofuge pubescence covering 5/6 of anterior surface (Fig. <xref ref-type="fig" rid="F33">33C</xref>). Tarsomeres 1–4 ventrally densely covered by setae; metatarsomere 2 longer than 3 and 4 combined, 1 nearly as long as 3, and 5 nearly as long as 2–4 combined. Fifth abdominal ventrite apically emarginate, with fringe of flat and stout setae. Aedeagus divided (Fig. <xref ref-type="fig" rid="F34">34</xref>), parameres separated from each other for most of their lengths; median lobe divided in dorsal and ventral plates; dorsal plate usually strongly sclerotized; ventral plate bilaterally bifurcated, forming thick lateral lobes along apical region; basal piece nearly 0.2 × the length of parameres, always noticeable; gonopore not clearly visible.</p><fig id="F33" position="float" orientation="portrait"><object-id xmlns:xlink="http://www.w3.org/1999/xlink" content-type="doi" xlink:type="simple">10.3897/zookeys.1045.63810.figure33</object-id><label>FIgure 33.</label><caption><p>Habitus of <italic><tp:taxon-name><tp:taxon-name-part taxon-name-part-type="genus" reg="Helobata">Helobata</tp:taxon-name-part></tp:taxon-name></italic> spp. <bold>A–C</bold><italic><tp:taxon-name><tp:taxon-name-part taxon-name-part-type="genus" reg="Helobata">H.</tp:taxon-name-part> <tp:taxon-name-part taxon-name-part-type="species" reg="larvalis">larvalis</tp:taxon-name-part></tp:taxon-name></italic>: <bold>A</bold> dorsal habitus <bold>B</bold> lateral habitus <bold>C</bold> ventral habitus <bold>D</bold><italic><tp:taxon-name><tp:taxon-name-part taxon-name-part-type="genus" reg="Helobata">H.</tp:taxon-name-part> <tp:taxon-name-part taxon-name-part-type="species" reg="quatipuru">quatipuru</tp:taxon-name-part></tp:taxon-name></italic> (from <xref ref-type="bibr" rid="B43">Clarkson and Almeida 2018</xref>) <bold>E</bold><italic><tp:taxon-name><tp:taxon-name-part taxon-name-part-type="genus" reg="Helobata">H.</tp:taxon-name-part> <tp:taxon-name-part taxon-name-part-type="species" reg="amazonensis">amazonensis</tp:taxon-name-part></tp:taxon-name></italic> (from <xref ref-type="bibr" rid="B43">Clarkson and Almeida 2018</xref>) <bold>F</bold><italic><tp:taxon-name><tp:taxon-name-part taxon-name-part-type="genus" reg="Helobata">H.</tp:taxon-name-part> <tp:taxon-name-part taxon-name-part-type="species" reg="pantaneira">pantaneira</tp:taxon-name-part></tp:taxon-name></italic> (from <xref ref-type="bibr" rid="B42">Clarkson et al. 2016</xref>). Scale bars: 1 mm.</p></caption><graphic xmlns:xlink="http://www.w3.org/1999/xlink" xlink:href="zookeys-1045-001-g033.jpg" position="float" orientation="portrait" xlink:type="simple" id="oo_557432.jpg"><uri content-type="original_file" xlink:type="simple">https://binary.pensoft.net/fig/557432</uri></graphic></fig><fig id="F34" position="float" orientation="portrait"><object-id xmlns:xlink="http://www.w3.org/1999/xlink" content-type="doi" xlink:type="simple">10.3897/zookeys.1045.63810.figure34</object-id><label>Figure 34.</label><caption><p>Aedeagi of <italic><tp:taxon-name><tp:taxon-name-part taxon-name-part-type="genus" reg="Helobata">Helobata</tp:taxon-name-part></tp:taxon-name></italic> spp. <bold>A, B</bold><italic><tp:taxon-name><tp:taxon-name-part taxon-name-part-type="genus" reg="Helobata">H.</tp:taxon-name-part> <tp:taxon-name-part taxon-name-part-type="species" reg="pantaneira">pantaneira</tp:taxon-name-part></tp:taxon-name></italic> (from <xref ref-type="bibr" rid="B42">Clarkson et al. 2016</xref>): <bold>A</bold> dorsal view <bold>B</bold> lateral view <bold>C, D</bold><italic><tp:taxon-name><tp:taxon-name-part taxon-name-part-type="genus" reg="Helobata">H.</tp:taxon-name-part> <tp:taxon-name-part taxon-name-part-type="species" reg="quatipuru">quatipuru</tp:taxon-name-part></tp:taxon-name></italic> (<xref ref-type="bibr" rid="B43">Clarkson and Almeida 2018</xref>) <bold>A</bold> dorsal view <bold>D</bold> lateral view <bold>E</bold><italic><tp:taxon-name><tp:taxon-name-part taxon-name-part-type="genus" reg="Helobata">H.</tp:taxon-name-part></tp:taxon-name></italic> sp. (Ecuador), dorsal view. Scale bars: 0.5 mm.</p></caption><graphic xmlns:xlink="http://www.w3.org/1999/xlink" xlink:href="zookeys-1045-001-g034.jpg" position="float" orientation="portrait" xlink:type="simple" id="oo_557433.jpg"><uri content-type="original_file" xlink:type="simple">https://binary.pensoft.net/fig/557433</uri></graphic></fig></tp:treatment-sec><tp:treatment-sec sec-type="Differential diagnosis" id="SECID0E21AM"><title>Differential diagnosis.</title><p><italic><tp:taxon-name><tp:taxon-name-part taxon-name-part-type="genus" reg="Helobata">Helobata</tp:taxon-name-part></tp:taxon-name></italic> is one of the most <tp:taxon-name><tp:taxon-name-part taxon-name-part-type="genus" reg="Peltochares"/><tp:taxon-name-part taxon-name-part-type="species" reg="conspicuous">conspicuous</tp:taxon-name-part></tp:taxon-name> genera of acidocerines, especially in the New World. The flattened and broadly explanate body shape and concealed labrum, accompanied by granulose surface, long and slender maxillary palps and well-defined elytral serial punctures, are quite unique in the subfamily. The only genus that shares some of these features is <italic><tp:taxon-name><tp:taxon-name-part taxon-name-part-type="genus" reg="Helopeltarium">Helopeltarium</tp:taxon-name-part></tp:taxon-name></italic>, except that the latter has short maxillary palps, smooth surface and lacks serial punctures along the elytra. The configuration of the aedeagus (Fig. <xref ref-type="fig" rid="F34">34</xref>), in particular the thickness of the lateral lobes of the ventral plate of the median lobe, is also unique among acidocerines.</p></tp:treatment-sec><tp:treatment-sec sec-type="distribution" id="SECID0E32AM"><title>Distribution.</title><p><bold>Nearctic</bold>: United States (California, Florida, Louisiana, Mississippi, North Carolina, South Carolina, Texas, Virginia). <bold>Neotropical</bold>: Argentina, Bolivia, Brazil (Amazonas, Ceará, Mato Grosso, Mato Grosso do Sul, Pará, Rio de Janeiro, Roraima), Cuba, Guatemala, Mexico, Paraguay, Suriname, Venezuela; Fig. <xref ref-type="fig" rid="F5">5</xref>.</p></tp:treatment-sec><tp:treatment-sec sec-type="natural history" id="SECID0EK3AM"><title>Natural history.</title><p>Species of <italic><tp:taxon-name><tp:taxon-name-part taxon-name-part-type="genus" reg="Helobata">Helobata</tp:taxon-name-part></tp:taxon-name></italic> occur primarily in open habitats with abundant vegetation. According to <xref ref-type="bibr" rid="B42">Clarkson et al. (2016)</xref>, specimens of <italic><tp:taxon-name><tp:taxon-name-part taxon-name-part-type="genus" reg="Helobata">Helobata</tp:taxon-name-part></tp:taxon-name></italic> are uncommonly encountered and occur in marshes, swamps, and ponds, most often in small numbers, although they are rarely found in modest amounts (dozens of individuals; Short, pers. obs.). According to <xref ref-type="bibr" rid="B4">Archangelsky (1997)</xref>, they can be found in slow moving creeks or rivers, living among the littoral vegetation or on floating plants. They are attracted to lights. Females have been observed carrying their egg cases attached to the ventral side of their abdominal ventrites (<xref ref-type="bibr" rid="B4">Archangelsky 1997</xref>).</p></tp:treatment-sec><tp:treatment-sec sec-type="Larvae" id="SECID0EK4AM"><title>Larvae.</title><p>The larva (first instar) and egg case are only known for <italic><tp:taxon-name><tp:taxon-name-part taxon-name-part-type="genus" reg="Helobata">Helobata</tp:taxon-name-part> <tp:taxon-name-part taxon-name-part-type="species" reg="larvalis">larvalis</tp:taxon-name-part></tp:taxon-name></italic>; these immature stages were described by <xref ref-type="bibr" rid="B281">Spangler and Cross (1972)</xref>. A differential diagnosis of the first instar larva was provided by <xref ref-type="bibr" rid="B112">Fikáček (2003)</xref>.</p></tp:treatment-sec><tp:treatment-sec sec-type="Taxonomic history" id="SECID0ED5AM"><title>Taxonomic history.</title><p>This genus was described by <xref ref-type="bibr" rid="B172">Horn (1873)</xref> under the name <italic><tp:taxon-name><tp:taxon-name-part taxon-name-part-type="genus" reg="Helopeltis">Helopeltis</tp:taxon-name-part></tp:taxon-name></italic>, which was preoccupied by <italic><tp:taxon-name><tp:taxon-name-part taxon-name-part-type="genus" reg="Helopeltis">Helopeltis</tp:taxon-name-part></tp:taxon-name></italic> Signoret, 1858 (<tp:taxon-name><tp:taxon-name-part taxon-name-part-type="order">Hemiptera</tp:taxon-name-part></tp:taxon-name>). <xref ref-type="bibr" rid="B23">Bergroth (1888)</xref> proposed the name <italic><tp:taxon-name><tp:taxon-name-part taxon-name-part-type="genus" reg="Helobata">Helobata</tp:taxon-name-part></tp:taxon-name></italic> as a replacement name for <italic><tp:taxon-name><tp:taxon-name-part taxon-name-part-type="genus" reg="Helopeltis">Helopeltis</tp:taxon-name-part></tp:taxon-name></italic> Horn, whereas <xref ref-type="bibr" rid="B44">Cockerell (1906a)</xref> proposed the name <italic><tp:taxon-name><tp:taxon-name-part taxon-name-part-type="genus" reg="Helopeltina">Helopeltina</tp:taxon-name-part></tp:taxon-name></italic>. <italic><tp:taxon-name><tp:taxon-name-part taxon-name-part-type="genus" reg="Helobata">Helobata</tp:taxon-name-part></tp:taxon-name></italic> has priority, so it is the currently valid name for the genus, which was revised by <xref ref-type="bibr" rid="B109">Fernández and Bachmann (1987)</xref>.</p></tp:treatment-sec><tp:treatment-sec sec-type="remarks" id="SECID0EIABM"><title>Remarks.</title><p>There are 13 species of <italic><tp:taxon-name><tp:taxon-name-part taxon-name-part-type="genus" reg="Helobata">Helobata</tp:taxon-name-part></tp:taxon-name></italic> described to date. The type species, <italic><tp:taxon-name><tp:taxon-name-part taxon-name-part-type="genus" reg="Helobata">Helobata</tp:taxon-name-part> <tp:taxon-name-part taxon-name-part-type="species" reg="larvalis">larvalis</tp:taxon-name-part></tp:taxon-name></italic> (Horn), has generally been known under the name <italic><tp:taxon-name><tp:taxon-name-part taxon-name-part-type="genus" reg="Helobata">Helobata</tp:taxon-name-part> <tp:taxon-name-part taxon-name-part-type="species" reg="striata">striata</tp:taxon-name-part></tp:taxon-name></italic> (originally published as <italic><tp:taxon-name><tp:taxon-name-part taxon-name-part-type="genus" reg="Hydrophilus">Hydrophilus</tp:taxon-name-part> <tp:taxon-name-part taxon-name-part-type="species" reg="striatus">striatus</tp:taxon-name-part></tp:taxon-name></italic> Brullé, 1841: 58, which is a primary homonym of <italic><tp:taxon-name><tp:taxon-name-part taxon-name-part-type="genus" reg="Hydrophilus">Hydrophilus</tp:taxon-name-part> <tp:taxon-name-part taxon-name-part-type="species" reg="striatus">striatus</tp:taxon-name-part></tp:taxon-name></italic> Say, 1825 [now <italic><tp:taxon-name><tp:taxon-name-part taxon-name-part-type="genus" reg="Berosus">Berosus</tp:taxon-name-part> <tp:taxon-name-part taxon-name-part-type="species" reg="striatus">striatus</tp:taxon-name-part></tp:taxon-name></italic> (Say)]; therefore unavailable. The name <italic><tp:taxon-name><tp:taxon-name-part taxon-name-part-type="genus" reg="Helobata">Helobata</tp:taxon-name-part> <tp:taxon-name-part taxon-name-part-type="species" reg="larvalis">larvalis</tp:taxon-name-part></tp:taxon-name></italic> (Horn) was then reinstated by <xref ref-type="bibr" rid="B139">Hansen (1991</xref>: 293). Photos of a syntype of <italic><tp:taxon-name><tp:taxon-name-part taxon-name-part-type="genus" reg="Helopeltis">Helopeltis</tp:taxon-name-part> <tp:taxon-name-part taxon-name-part-type="species" reg="larvalis">larvalis</tp:taxon-name-part></tp:taxon-name></italic> (Horn) are available at <ext-link xmlns:xlink="http://www.w3.org/1999/xlink" xlink:type="simple" ext-link-type="uri" xlink:href="https://mczbase.mcz.harvard.edu/guid/MCZ:Ent:101">https://mczbase.mcz.harvard.edu/guid/MCZ:Ent:101</ext-link> (accessed 9 January 2021). The external morphology of members of <italic><tp:taxon-name><tp:taxon-name-part taxon-name-part-type="genus" reg="Helobata">Helobata</tp:taxon-name-part></tp:taxon-name></italic> is very homogeneous. Some variation can be observed in the shape of the clypeus (e.g., Fernández 1987; <xref ref-type="bibr" rid="B42">Clarkson et al. 2016</xref>). <italic><tp:taxon-name><tp:taxon-name-part taxon-name-part-type="genus" reg="Helobata">Helobata</tp:taxon-name-part></tp:taxon-name></italic> is the only Neotropical genus truly widespread in the New World, as it ranges from southeastern North America, all the way to Argentina and Southern Brazil.</p></tp:treatment-sec><tp:treatment-sec sec-type="Species examined" id="SECID0E4DBM"><title>Species examined.</title><p><italic><tp:taxon-name><tp:taxon-name-part taxon-name-part-type="genus" reg="Helobata">Helobata</tp:taxon-name-part> <tp:taxon-name-part taxon-name-part-type="species" reg="cuivaum">cuivaum</tp:taxon-name-part></tp:taxon-name></italic> García (paratype), <italic><tp:taxon-name><tp:taxon-name-part taxon-name-part-type="genus" reg="Helobata">H.</tp:taxon-name-part> <tp:taxon-name-part taxon-name-part-type="species" reg="larvalis">larvalis</tp:taxon-name-part></tp:taxon-name></italic> (Horn), and <italic><tp:taxon-name><tp:taxon-name-part taxon-name-part-type="genus" reg="Helobata">H.</tp:taxon-name-part> <tp:taxon-name-part taxon-name-part-type="species" reg="lilianae">lilianae</tp:taxon-name-part></tp:taxon-name></italic> García (paratype).</p></tp:treatment-sec><tp:treatment-sec sec-type="Selected references" id="SECID0EEFBM"><title>Selected references.</title><p><xref ref-type="bibr" rid="B172">Horn 1873</xref>: original description of the genus and the type species; <xref ref-type="bibr" rid="B281">Spangler and Cross 1972</xref>: description of egg case and first instar larva; <xref ref-type="bibr" rid="B109">Fernández and Bachmann 1987</xref>: review of the genus, description of four new species from Argentina, Brazil and Paraguay; García 2000: three new species from Venezuela; <xref ref-type="bibr" rid="B210">Makhan 2007</xref>: two new species from Suriname; <xref ref-type="bibr" rid="B42">Clarkson et al. 2016</xref>: two new species from Brazil, review and new country records of Brazilian species; <xref ref-type="bibr" rid="B43">Clarkson and Almeida 2018</xref>: new records from Brazil; <xref ref-type="bibr" rid="B274">Short et al. 2021</xref>: phylogenetic placement.</p></tp:treatment-sec><tp:treatment-sec><!--Section generated to contain objects referenced in tp:taxon-treatment.--><fig id="F1" position="float" orientation="portrait"><object-id xmlns:xlink="http://www.w3.org/1999/xlink" content-type="doi" xlink:type="simple">10.3897/zookeys.1045.63810.figure1</object-id><label>Figure 1.</label><caption><p>Variation across <tp:taxon-name><tp:taxon-name-part taxon-name-part-type="subfamily">Acidocerinae</tp:taxon-name-part></tp:taxon-name>, dorsal and lateral views <bold>A</bold><italic><tp:taxon-name><tp:taxon-name-part taxon-name-part-type="genus" reg="Colossochares">Colossochares</tp:taxon-name-part> <tp:taxon-name-part taxon-name-part-type="species" reg="ellipticus">ellipticus</tp:taxon-name-part></tp:taxon-name></italic><bold>B</bold><italic><tp:taxon-name><tp:taxon-name-part taxon-name-part-type="genus" reg="Peltochares">Peltochares</tp:taxon-name-part></tp:taxon-name></italic> sp. <bold>C</bold><italic><tp:taxon-name><tp:taxon-name-part taxon-name-part-type="genus" reg="Peltochares">Peltochares</tp:taxon-name-part> <tp:taxon-name-part taxon-name-part-type="species" reg="conspicuus">conspicuus</tp:taxon-name-part></tp:taxon-name></italic><bold>D</bold><italic><tp:taxon-name><tp:taxon-name-part taxon-name-part-type="genus" reg="Aulonochares">Aulonochares</tp:taxon-name-part> <tp:taxon-name-part taxon-name-part-type="species" reg="tubulus">tubulus</tp:taxon-name-part></tp:taxon-name></italic><bold>E</bold><italic><tp:taxon-name><tp:taxon-name-part taxon-name-part-type="genus" reg="Helochares">Helochares</tp:taxon-name-part></tp:taxon-name></italic> sp. <bold>F</bold><italic><tp:taxon-name><tp:taxon-name-part taxon-name-part-type="genus" reg="Helochares">Helochares</tp:taxon-name-part> <tp:taxon-name-part taxon-name-part-type="species" reg="tristis">tristis</tp:taxon-name-part></tp:taxon-name></italic><bold>G</bold><italic><tp:taxon-name><tp:taxon-name-part taxon-name-part-type="genus" reg="Novochares">Novochares</tp:taxon-name-part></tp:taxon-name></italic> sp. <bold>H</bold><italic><tp:taxon-name><tp:taxon-name-part taxon-name-part-type="genus" reg="Helopeltarium">Helopeltarium</tp:taxon-name-part> <tp:taxon-name-part taxon-name-part-type="species" reg="ferrugineum">ferrugineum</tp:taxon-name-part></tp:taxon-name></italic><bold>I</bold><italic><tp:taxon-name><tp:taxon-name-part taxon-name-part-type="genus" reg="Batochares">Batochares</tp:taxon-name-part></tp:taxon-name></italic> sp. <bold>J</bold><italic><tp:taxon-name><tp:taxon-name-part taxon-name-part-type="genus" reg="Helobata">Helobata</tp:taxon-name-part> <tp:taxon-name-part taxon-name-part-type="species" reg="larvalis">larvalis</tp:taxon-name-part></tp:taxon-name></italic><bold>K</bold><italic><tp:taxon-name><tp:taxon-name-part taxon-name-part-type="genus" reg="Radicitus">Radicitus</tp:taxon-name-part></tp:taxon-name></italic> sp. <bold>L</bold><italic><tp:taxon-name><tp:taxon-name-part taxon-name-part-type="genus" reg="Nanosaphes">Nanosaphes</tp:taxon-name-part> <tp:taxon-name-part taxon-name-part-type="species" reg="tricolor">tricolor</tp:taxon-name-part></tp:taxon-name></italic><bold>M</bold><tp:taxon-name><tp:taxon-name-part taxon-name-part-type="genus" reg="Agraphydrus">Agraphydrus</tp:taxon-name-part> <tp:taxon-name-part taxon-name-part-type="uncertainty-rank">cf.</tp:taxon-name-part> <tp:taxon-name-part taxon-name-part-type="species" reg="attenuatus">attenuatus</tp:taxon-name-part></tp:taxon-name><bold>N</bold><italic><tp:taxon-name><tp:taxon-name-part taxon-name-part-type="genus" reg="Tobochares">Tobochares</tp:taxon-name-part> <tp:taxon-name-part taxon-name-part-type="species" reg="luteomargo">luteomargo</tp:taxon-name-part></tp:taxon-name></italic><bold>O</bold><italic><tp:taxon-name><tp:taxon-name-part taxon-name-part-type="genus" reg="Tobochares">Tobochares</tp:taxon-name-part> <tp:taxon-name-part taxon-name-part-type="species" reg="sulcatus">sulcatus</tp:taxon-name-part></tp:taxon-name></italic><bold>P</bold><italic><tp:taxon-name><tp:taxon-name-part taxon-name-part-type="genus" reg="Quadriops">Quadriops</tp:taxon-name-part> <tp:taxon-name-part taxon-name-part-type="species" reg="similaris">similaris</tp:taxon-name-part></tp:taxon-name></italic><bold>Q</bold><italic><tp:taxon-name><tp:taxon-name-part taxon-name-part-type="genus" reg="Crucisternum">Crucisternum</tp:taxon-name-part> <tp:taxon-name-part taxon-name-part-type="species" reg="ouboteri">ouboteri</tp:taxon-name-part></tp:taxon-name></italic><bold>R</bold><italic><tp:taxon-name><tp:taxon-name-part taxon-name-part-type="genus" reg="Primocerus">Primocerus</tp:taxon-name-part> <tp:taxon-name-part taxon-name-part-type="species" reg="neutrum">neutrum</tp:taxon-name-part></tp:taxon-name></italic><bold>S</bold><italic><tp:taxon-name><tp:taxon-name-part taxon-name-part-type="genus" reg="Agraphydrus">Agraphydrus</tp:taxon-name-part> <tp:taxon-name-part taxon-name-part-type="species" reg="coomani">coomani</tp:taxon-name-part></tp:taxon-name></italic><bold>T</bold><italic><tp:taxon-name><tp:taxon-name-part taxon-name-part-type="genus" reg="Agraphydrus">Agraphydrus</tp:taxon-name-part></tp:taxon-name></italic> sp. <bold>U</bold><italic><tp:taxon-name><tp:taxon-name-part taxon-name-part-type="genus" reg="Globulosis">Globulosis</tp:taxon-name-part> <tp:taxon-name-part taxon-name-part-type="species" reg="flavus">flavus</tp:taxon-name-part></tp:taxon-name></italic><bold>V</bold><italic><tp:taxon-name><tp:taxon-name-part taxon-name-part-type="genus" reg="Crephelochares">Crephelochares</tp:taxon-name-part> <tp:taxon-name-part taxon-name-part-type="species" reg="nitescens">nitescens</tp:taxon-name-part></tp:taxon-name></italic>.</p></caption><graphic xmlns:xlink="http://www.w3.org/1999/xlink" xlink:href="zookeys-1045-001-g001.jpg" position="float" orientation="portrait" xlink:type="simple" id="oo_557400.jpg"><uri content-type="original_file" xlink:type="simple">https://binary.pensoft.net/fig/557400</uri></graphic></fig><fig id="F2" position="float" orientation="portrait"><object-id xmlns:xlink="http://www.w3.org/1999/xlink" content-type="doi" xlink:type="simple">10.3897/zookeys.1045.63810.figure2</object-id><label>Figure 2.</label><caption><p>Phylogeny of the <tp:taxon-name><tp:taxon-name-part taxon-name-part-type="subfamily">Acidocerinae</tp:taxon-name-part></tp:taxon-name> simplified from <xref ref-type="bibr" rid="B274">Short et al. (2021)</xref>, indicating the distribution, preferred habitat, and currently described number of species for each genus. For habitat, filled black circles indicate that at least some species of the genus are commonly found in this habitat; light grey circles indicate the genus has been found in this habitat, but is rare or not typical for the group; white circles indicate no species have been recorded for the genus in this habitat.</p></caption><graphic xmlns:xlink="http://www.w3.org/1999/xlink" xlink:href="zookeys-1045-001-g002.jpg" position="float" orientation="portrait" xlink:type="simple" id="oo_557401.jpg"><uri content-type="original_file" xlink:type="simple">https://binary.pensoft.net/fig/557401</uri></graphic></fig><fig id="F5" position="float" orientation="portrait"><object-id xmlns:xlink="http://www.w3.org/1999/xlink" content-type="doi" xlink:type="simple">10.3897/zookeys.1045.63810.figure5</object-id><label>Figure 5.</label><caption><p>Known distribution of genera of <tp:taxon-name><tp:taxon-name-part taxon-name-part-type="subfamily">Acidocerinae</tp:taxon-name-part></tp:taxon-name>: <italic><tp:taxon-name><tp:taxon-name-part taxon-name-part-type="genus" reg="Crucisternum">Crucisternum</tp:taxon-name-part></tp:taxon-name></italic>, <italic><tp:taxon-name><tp:taxon-name-part taxon-name-part-type="genus" reg="Ephydrolithus">Ephydrolithus</tp:taxon-name-part></tp:taxon-name></italic>, <italic><tp:taxon-name><tp:taxon-name-part taxon-name-part-type="genus" reg="Globulosis">Globulosis</tp:taxon-name-part></tp:taxon-name></italic>, <italic><tp:taxon-name><tp:taxon-name-part taxon-name-part-type="genus" reg="Helobata">Helobata</tp:taxon-name-part></tp:taxon-name></italic>, <italic><tp:taxon-name><tp:taxon-name-part taxon-name-part-type="genus" reg="Helochares">Helochares</tp:taxon-name-part></tp:taxon-name></italic>, <italic><tp:taxon-name><tp:taxon-name-part taxon-name-part-type="genus" reg="Helopeltarium">Helopeltarium</tp:taxon-name-part></tp:taxon-name></italic>, <italic><tp:taxon-name><tp:taxon-name-part taxon-name-part-type="genus" reg="Katasophistes">Katasophistes</tp:taxon-name-part></tp:taxon-name></italic>, and <italic><tp:taxon-name><tp:taxon-name-part taxon-name-part-type="genus" reg="Nanosaphes">Nanosaphes</tp:taxon-name-part></tp:taxon-name></italic>.</p></caption><graphic xmlns:xlink="http://www.w3.org/1999/xlink" xlink:href="zookeys-1045-001-g005.jpg" position="float" orientation="portrait" xlink:type="simple" id="oo_557404.jpg"><uri content-type="original_file" xlink:type="simple">https://binary.pensoft.net/fig/557404</uri></graphic></fig><fig id="F11" position="float" orientation="portrait"><object-id xmlns:xlink="http://www.w3.org/1999/xlink" content-type="doi" xlink:type="simple">10.3897/zookeys.1045.63810.figure11</object-id><label>Figure 11.</label><caption><p>Head of miscellaneous <tp:taxon-name><tp:taxon-name-part taxon-name-part-type="subfamily">Acidocerinae</tp:taxon-name-part></tp:taxon-name><bold>A–D</bold> anterolateral view: <bold>A</bold><italic><tp:taxon-name><tp:taxon-name-part taxon-name-part-type="genus" reg="Tobochares">Tobochares</tp:taxon-name-part> <tp:taxon-name-part taxon-name-part-type="species" reg="luteomargo">luteomargo</tp:taxon-name-part></tp:taxon-name></italic> with white arrow pointing to straight anterior margin of eye <bold>B</bold><italic><tp:taxon-name><tp:taxon-name-part taxon-name-part-type="genus" reg="Tobochares">Tobochares</tp:taxon-name-part> <tp:taxon-name-part taxon-name-part-type="species" reg="emarginatus">emarginatus</tp:taxon-name-part></tp:taxon-name></italic> with white arrow pointing to <tp:taxon-name><tp:taxon-name-part taxon-name-part-type="genus" reg="Tobochares"/><tp:taxon-name-part taxon-name-part-type="species" reg="canthus">canthus</tp:taxon-name-part></tp:taxon-name> emarginating anterior margin of eye <bold>C</bold><italic><tp:taxon-name><tp:taxon-name-part taxon-name-part-type="genus" reg="Quadriops">Quadriops</tp:taxon-name-part> <tp:taxon-name-part taxon-name-part-type="species" reg="politus">politus</tp:taxon-name-part></tp:taxon-name></italic> with white arrow pointing to <tp:taxon-name><tp:taxon-name-part taxon-name-part-type="genus" reg="Tobochares"/><tp:taxon-name-part taxon-name-part-type="species" reg="canthus">canthus</tp:taxon-name-part></tp:taxon-name> fully dividing the eye in dorsal and ventral faces <bold>D</bold><italic><tp:taxon-name><tp:taxon-name-part taxon-name-part-type="genus" reg="Batochares">Batochares</tp:taxon-name-part></tp:taxon-name></italic> sp. black arrow pointing to transverse carina on labrum <bold>E–L</bold> dorsal view of head: <bold>E</bold><italic><tp:taxon-name><tp:taxon-name-part taxon-name-part-type="genus" reg="Batochares">Batochares</tp:taxon-name-part></tp:taxon-name></italic> sp. <bold>F</bold><italic><tp:taxon-name><tp:taxon-name-part taxon-name-part-type="genus" reg="Helochares">Helochares</tp:taxon-name-part> <tp:taxon-name-part taxon-name-part-type="species" reg="tristis">tristis</tp:taxon-name-part></tp:taxon-name></italic><bold>G</bold><italic><tp:taxon-name><tp:taxon-name-part taxon-name-part-type="genus" reg="Crephelochares">Crephelochares</tp:taxon-name-part> <tp:taxon-name-part taxon-name-part-type="species" reg="nitescens">nitescens</tp:taxon-name-part></tp:taxon-name></italic>, <bold>H</bold><italic><tp:taxon-name><tp:taxon-name-part taxon-name-part-type="genus" reg="Chasmogenus">Chasmogenus</tp:taxon-name-part> <tp:taxon-name-part taxon-name-part-type="species" reg="australis">australis</tp:taxon-name-part></tp:taxon-name></italic> with black arrow pointing to preclypeal membrane <bold>I</bold><italic><tp:taxon-name><tp:taxon-name-part taxon-name-part-type="genus" reg="Colossochares">Colossochares</tp:taxon-name-part> <tp:taxon-name-part taxon-name-part-type="species" reg="ellipticus">ellipticus</tp:taxon-name-part></tp:taxon-name></italic><bold>J</bold><italic><tp:taxon-name><tp:taxon-name-part taxon-name-part-type="genus" reg="Aulonochares">Aulonochares</tp:taxon-name-part> <tp:taxon-name-part taxon-name-part-type="species" reg="tubulus">tubulus</tp:taxon-name-part></tp:taxon-name></italic><bold>K</bold><italic><tp:taxon-name><tp:taxon-name-part taxon-name-part-type="genus" reg="Peltochares">Peltochares</tp:taxon-name-part> <tp:taxon-name-part taxon-name-part-type="species" reg="conspicuus">conspicuus</tp:taxon-name-part></tp:taxon-name></italic><bold>L</bold><italic><tp:taxon-name><tp:taxon-name-part taxon-name-part-type="genus" reg="Helobata">Helobata</tp:taxon-name-part> <tp:taxon-name-part taxon-name-part-type="species" reg="larvalis">larvalis</tp:taxon-name-part></tp:taxon-name></italic>.</p></caption><graphic xmlns:xlink="http://www.w3.org/1999/xlink" xlink:href="zookeys-1045-001-g011.jpg" position="float" orientation="portrait" xlink:type="simple" id="oo_557410.jpg"><uri content-type="original_file" xlink:type="simple">https://binary.pensoft.net/fig/557410</uri></graphic></fig></tp:treatment-sec><ref-list><ref id="B274"><mixed-citation xmlns:xlink="http://www.w3.org/1999/xlink" xlink:type="simple"><person-group><name name-style="western"><surname>Short</surname><given-names>AEZ</given-names></name><name name-style="western"><surname>Girón</surname><given-names>JC</given-names></name><name name-style="western"><surname>Toussaint</surname><given-names>EFA</given-names></name></person-group> (<year>2021</year>) <article-title>Evolution and biogeography of acidocerine water scavenger beetles (<tp:taxon-name><tp:taxon-name-part taxon-name-part-type="order">Coleoptera</tp:taxon-name-part></tp:taxon-name>: <tp:taxon-name><tp:taxon-name-part taxon-name-part-type="family">Hydrophilidae</tp:taxon-name-part></tp:taxon-name>) shaped by Gondwanan vicariance and Cenozoic isolation of South America.</article-title><source>Systematic Entomology</source><volume>46</volume>(<issue>2</issue>): <fpage>380</fpage>–<lpage>395</lpage>. <ext-link xlink:type="simple" ext-link-type="doi" xlink:href="10.1111/syen.12467">https://doi.org/10.1111/syen.12467</ext-link></mixed-citation></ref><ref id="B43"><mixed-citation xmlns:xlink="http://www.w3.org/1999/xlink" xlink:type="simple"><person-group><name name-style="western"><surname>Clarkson</surname><given-names>B</given-names></name><name name-style="western"><surname>Almeida</surname><given-names>LM</given-names></name></person-group> (<year>2018</year>) On Brazilian <italic><tp:taxon-name><tp:taxon-name-part taxon-name-part-type="genus">Helobata</tp:taxon-name-part></tp:taxon-name></italic> Bergroth, 1888 (<tp:taxon-name><tp:taxon-name-part taxon-name-part-type="order">Coleoptera</tp:taxon-name-part></tp:taxon-name>: <tp:taxon-name><tp:taxon-name-part taxon-name-part-type="family">Hydrophilidae</tp:taxon-name-part></tp:taxon-name>) II: new distribution data. Papeis Avulsos de Zoologia 58 (e20185835): 1–6. <ext-link xlink:type="simple" ext-link-type="doi" xlink:href="10.11606/1807-0205/2018.58.35">https://doi.org/10.11606/1807-0205/2018.58.35</ext-link></mixed-citation></ref><ref id="B42"><mixed-citation xmlns:xlink="http://www.w3.org/1999/xlink" xlink:type="simple"><person-group><name name-style="western"><surname>Clarkson</surname><given-names>B</given-names></name><name name-style="western"><surname>Santos</surname><given-names>AD</given-names></name><name name-style="western"><surname>Ferreira-Jr</surname><given-names>N</given-names></name></person-group> (<year>2016</year>) <article-title>On Brazilian <italic><tp:taxon-name><tp:taxon-name-part taxon-name-part-type="genus">Helobata</tp:taxon-name-part></tp:taxon-name></italic> Bergroth, 1888 (<tp:taxon-name><tp:taxon-name-part taxon-name-part-type="order">Coleoptera</tp:taxon-name-part></tp:taxon-name>: <tp:taxon-name><tp:taxon-name-part taxon-name-part-type="family">Hydrophilidae</tp:taxon-name-part></tp:taxon-name>): description of two new species, new records, and key to species.</article-title><source>Zootaxa</source><volume>4126</volume>(<issue>4</issue>): <fpage>548</fpage>–<lpage>562</lpage>. <ext-link xlink:type="simple" ext-link-type="doi" xlink:href="10.11646/zootaxa.4126.4.6">https://doi.org/10.11646/zootaxa.4126.4.6</ext-link></mixed-citation></ref><ref id="B4"><mixed-citation xmlns:xlink="http://www.w3.org/1999/xlink" xlink:type="simple"><person-group><name name-style="western"><surname>Archangelsky</surname><given-names>M</given-names></name></person-group> (<year>1997</year>) <article-title>Studies on the biology, ecology, and systematics of the immature stages of New World <tp:taxon-name><tp:taxon-name-part taxon-name-part-type="superfamily">Hydrophiloidea</tp:taxon-name-part></tp:taxon-name> (<tp:taxon-name><tp:taxon-name-part taxon-name-part-type="order">Coleoptera</tp:taxon-name-part></tp:taxon-name>: <tp:taxon-name><tp:taxon-name-part taxon-name-part-type="infraorder">Staphyliniformia</tp:taxon-name-part></tp:taxon-name>).</article-title><source>Bulletin of the Ohio Biological Survey</source><volume>12</volume>(<issue>1</issue>): <fpage>1</fpage>–<lpage>207</lpage>.</mixed-citation></ref><ref id="B281"><mixed-citation xmlns:xlink="http://www.w3.org/1999/xlink" xlink:type="simple"><person-group><name name-style="western"><surname>Spangler</surname><given-names>PJ</given-names></name><name name-style="western"><surname>Cross</surname><given-names>JL</given-names></name></person-group> (<year>1972</year>) <article-title>A description of the egg case and larva of the water scavenger beetle <italic><tp:taxon-name><tp:taxon-name-part taxon-name-part-type="genus">Helobata</tp:taxon-name-part> <tp:taxon-name-part taxon-name-part-type="species">striata</tp:taxon-name-part></tp:taxon-name></italic> (<tp:taxon-name><tp:taxon-name-part taxon-name-part-type="order">Coleoptera</tp:taxon-name-part></tp:taxon-name>: <tp:taxon-name><tp:taxon-name-part taxon-name-part-type="family">Hydrophilidae</tp:taxon-name-part></tp:taxon-name>).</article-title><source>Proceedings of the Biological Society of Washington</source><volume>85</volume>: <fpage>413</fpage>–<lpage>418</lpage>. <ext-link xlink:type="simple" ext-link-type="uri" xlink:href="https://biodiversitylibrary.org/page/34559933">https://biodiversitylibrary.org/page/34559933</ext-link></mixed-citation></ref><ref id="B112"><mixed-citation xmlns:xlink="http://www.w3.org/1999/xlink" xlink:type="simple"><person-group><name name-style="western"><surname>Fikáček</surname><given-names>M</given-names></name></person-group> (<year>2003</year>) Commented review of immature stages of World <tp:taxon-name><tp:taxon-name-part taxon-name-part-type="superfamily">Hydrophiloidea</tp:taxon-name-part></tp:taxon-name> (<tp:taxon-name><tp:taxon-name-part taxon-name-part-type="order">Coleoptera</tp:taxon-name-part></tp:taxon-name>: <tp:taxon-name><tp:taxon-name-part taxon-name-part-type="infraorder">Staphyliniformia</tp:taxon-name-part></tp:taxon-name>). Bachelor Seminar Work, Charles University, Prague.</mixed-citation></ref><ref id="B172"><mixed-citation xmlns:xlink="http://www.w3.org/1999/xlink" xlink:type="simple"><person-group><name name-style="western"><surname>Horn</surname><given-names>GH</given-names></name></person-group> (<year>1873</year>) <article-title>Revision of the genera and species of the tribe <tp:taxon-name><tp:taxon-name-part taxon-name-part-type="subtribe">Hydrobiini</tp:taxon-name-part></tp:taxon-name>.</article-title><source>Proceedings of the American Philosophical Society</source><volume>13</volume>(<issue>90</issue>): <fpage>118</fpage>–<lpage>137</lpage>. <ext-link xlink:type="simple" ext-link-type="uri" xlink:href="https://www.jstor.org/stable/981607">https://www.jstor.org/stable/981607</ext-link></mixed-citation></ref><ref id="B23"><mixed-citation xmlns:xlink="http://www.w3.org/1999/xlink" xlink:type="simple"><person-group><name name-style="western"><surname>Bergroth</surname><given-names>E</given-names></name></person-group> (<year>1888</year>) <italic>Fåhraea</italic> nov. gen. Hydrophilidarum. Deutsche entomologische Zeitschrift 32: e221. <ext-link xlink:type="simple" ext-link-type="uri" xlink:href="https://biodiversitylibrary.org/page/33177095">https://biodiversitylibrary.org/page/33177095</ext-link></mixed-citation></ref><ref id="B44"><mixed-citation xmlns:xlink="http://www.w3.org/1999/xlink" xlink:type="simple"><person-group><name name-style="western"><surname>Cockerell</surname><given-names>TDA</given-names></name></person-group> (<year>1906a</year>) <article-title>Preoccupied Generic names of <tp:taxon-name><tp:taxon-name-part taxon-name-part-type="order">Coleoptera</tp:taxon-name-part></tp:taxon-name>.</article-title><source>Entomological News</source><volume>17</volume>: <fpage>240</fpage>–<lpage>244</lpage>. <ext-link xlink:type="simple" ext-link-type="uri" xlink:href="https://biodiversitylibrary.org/page/2562995">https://biodiversitylibrary.org/page/2562995</ext-link></mixed-citation></ref><ref id="B109"><mixed-citation xmlns:xlink="http://www.w3.org/1999/xlink" xlink:type="simple"><person-group><name name-style="western"><surname>Fernández</surname><given-names>LA</given-names></name><name name-style="western"><surname>Bachmann</surname><given-names>AO</given-names></name></person-group> (<year>1987</year>) <article-title>Revisión del género <italic><tp:taxon-name><tp:taxon-name-part taxon-name-part-type="genus">Helobata</tp:taxon-name-part></tp:taxon-name></italic> Bergroth (<tp:taxon-name><tp:taxon-name-part taxon-name-part-type="order">Coleoptera</tp:taxon-name-part></tp:taxon-name>: <tp:taxon-name><tp:taxon-name-part taxon-name-part-type="family">Hydrophilidae</tp:taxon-name-part></tp:taxon-name>).</article-title><source>Revista de la Sociedad Entomológica Argentina</source><volume>44</volume>(<issue>2</issue>): <fpage>149</fpage>–<lpage>159</lpage>. <ext-link xlink:type="simple" ext-link-type="uri" xlink:href="https://www.biotaxa.org/RSEA/article/view/36822">https://www.biotaxa.org/RSEA/article/view/36822</ext-link></mixed-citation></ref><ref id="B139"><mixed-citation xmlns:xlink="http://www.w3.org/1999/xlink" xlink:type="simple"><person-group><name name-style="western"><surname>Hansen</surname><given-names>M</given-names></name></person-group> (<year>1991</year>) <article-title>The hydrophiloid beetles. Phylogeny, classification and a revision of the genera (<tp:taxon-name><tp:taxon-name-part taxon-name-part-type="order">Coleoptera</tp:taxon-name-part></tp:taxon-name>: <tp:taxon-name><tp:taxon-name-part taxon-name-part-type="family">Hydrophilidae</tp:taxon-name-part></tp:taxon-name>).</article-title><source>Biologiske Skrifter</source><volume>40</volume>: <fpage>1</fpage>–<lpage>367</lpage>.</mixed-citation></ref><ref id="B210"><mixed-citation xmlns:xlink="http://www.w3.org/1999/xlink" xlink:type="simple"><person-group><name name-style="western"><surname>Makhan</surname><given-names>D</given-names></name></person-group> (<year>2007</year>) <article-title><italic><tp:taxon-name><tp:taxon-name-part taxon-name-part-type="genus">Helobata</tp:taxon-name-part> <tp:taxon-name-part taxon-name-part-type="species">soesilae</tp:taxon-name-part></tp:taxon-name></italic> sp. nov. and <italic><tp:taxon-name><tp:taxon-name-part taxon-name-part-type="genus">Helobata</tp:taxon-name-part> <tp:taxon-name-part taxon-name-part-type="species">aschnakiranae</tp:taxon-name-part></tp:taxon-name></italic> sp. nov. from Suriname (<tp:taxon-name><tp:taxon-name-part taxon-name-part-type="order">Coleoptera</tp:taxon-name-part></tp:taxon-name>: <tp:taxon-name><tp:taxon-name-part taxon-name-part-type="family">Hydrophilidae</tp:taxon-name-part></tp:taxon-name>).</article-title><source>Calodema Supplementary Paper</source><volume>14</volume>: <fpage>1</fpage>–<lpage>3</lpage>. <ext-link xlink:type="simple" ext-link-type="uri" xlink:href="https://www.researchgate.net/publication/321107032_Helobata_soesilae_sp_nov_and_Helobata_aschnakiranae_sp_nov_from_Suriname_Coleoptera_Hydrophilidae">https://www.researchgate.net/publication/321107032_Helobata_soesilae_sp_nov_and_Helobata_aschnakiranae_sp_nov_from_Suriname_Coleoptera_Hydrophilidae</ext-link></mixed-citation></ref></ref-list></tp:taxon-treatment>
