# Supplementary material for: The Acidocerinae (Coleoptera, Hydrophilidae): taxonomy, classification, and catalog of species
Source: Zookeys. 2021 Jun 18;1045:1–236. doi: 10.3897/zookeys.1045.63810 (PMC8233300; doi:10.3897/zookeys.1045.63810)
Supplement: XML Treatment for Helochares [file zookeys.1045.63810-treatment13.xml]

<!DOCTYPE tp:taxon-treatment
  PUBLIC "-//TaxonX//DTD Taxonomic Treatment Publishing DTD v0 20100105//EN" "tax-treatment-NSO.dtd">
<tp:taxon-treatment xmlns:tp="http://www.plazi.org/taxpub"><tp:treatment-meta><kwd-group><label>Taxon classification</label><kwd><named-content xmlns:xlink="http://www.w3.org/1999/xlink" content-type="kingdom">Animalia</named-content></kwd><kwd><named-content xmlns:xlink="http://www.w3.org/1999/xlink" content-type="order">Coleoptera</named-content></kwd><kwd><named-content xmlns:xlink="http://www.w3.org/1999/xlink" content-type="family">Hydrophilidae</named-content></kwd></kwd-group><mixed-citation publication-type="journal"><person-group><name><surname>Girón</surname><given-names>Jennifer C.</given-names></name><name><surname>Short</surname><given-names>Andrew Edward Z.</given-names></name></person-group><article-title>The <tp:taxon-name><tp:taxon-name-part taxon-name-part-type="subfamily">Acidocerinae</tp:taxon-name-part></tp:taxon-name> (<tp:taxon-name><tp:taxon-name-part taxon-name-part-type="order">Coleoptera</tp:taxon-name-part></tp:taxon-name>, <tp:taxon-name><tp:taxon-name-part taxon-name-part-type="family">Hydrophilidae</tp:taxon-name-part></tp:taxon-name>): taxonomy, classification, and catalog of species</article-title><source>Zookeys</source><day>18</day><month>6</month><year>2021</year><volume>1045</volume><fpage>1</fpage><lpage>236</lpage><pub-id pub-id-type="doi">10.3897/zookeys.1045.63810</pub-id></mixed-citation></tp:treatment-meta><tp:nomenclature><label>Genus</label><tp:taxon-name>
              <tp:taxon-name-part taxon-name-part-type="genus" reg="Helochares">Helochares</tp:taxon-name-part>
            </tp:taxon-name><tp:taxon-authority>Mulsant, 1844</tp:taxon-authority><xref ref-type="fig" rid="F1">Figs 1E, F</xref><xref ref-type="fig" rid="F2">, 2</xref><xref ref-type="fig" rid="F5">, 5</xref><xref ref-type="fig" rid="F11">, 11F</xref><xref ref-type="fig" rid="F35">, 35</xref><xref ref-type="fig" rid="F36">, 36</xref><xref ref-type="fig" rid="F37">, 37A–H</xref><tp:nomenclature-citation-list><tp:nomenclature-citation><tp:taxon-name>
                  <tp:taxon-name-part taxon-name-part-type="genus" reg="Helophilus">Helophilus</tp:taxon-name-part>
                </tp:taxon-name><comment>Mulsant, 1844a: 132 [rejected name no. 1707 (ICZN 1964, Opinion 710)].</comment></tp:nomenclature-citation><tp:nomenclature-citation><tp:taxon-name>
                  <tp:taxon-name-part taxon-name-part-type="genus" reg="Helochares">Helochares</tp:taxon-name-part>
                </tp:taxon-name><comment>Mulsant, 1844a: 197; replacement name for <tp:taxon-name><tp:taxon-name-part taxon-name-part-type="genus" reg="Helophilus">Helophilus</tp:taxon-name-part></tp:taxon-name> Mulsant, 1844a: 132; official name no. 1601 (ICZN 1964, Opinion 710).</comment></tp:nomenclature-citation><tp:nomenclature-citation><tp:taxon-name>
                  <tp:taxon-name-part taxon-name-part-type="genus" reg="Enhydrus">Enhydrus</tp:taxon-name-part>
                </tp:taxon-name><comment>Dahl 1823: 34 [nomen nudum; rejected name no. 1705 (ICZN 1964, Opinion 710)].</comment></tp:nomenclature-citation><tp:nomenclature-citation><tp:taxon-name>
                  <tp:taxon-name-part taxon-name-part-type="genus" reg="Enhydrus">Enhydrus</tp:taxon-name-part>
                </tp:taxon-name><comment>MacLeay, 1825: 35 [rejected name no. 1704 (ICZN 1964, Opinion 710)].</comment></tp:nomenclature-citation><tp:nomenclature-citation><tp:taxon-name>
                  <tp:taxon-name-part taxon-name-part-type="genus" reg="Pylophilus">Pylophilus</tp:taxon-name-part>
                </tp:taxon-name><comment>Motschulsky, 1845: 32.</comment></tp:nomenclature-citation><tp:nomenclature-citation><tp:taxon-name>
                  <tp:taxon-name-part taxon-name-part-type="genus" reg="Hydrophilus"/>
                  <tp:taxon-name-part taxon-name-part-type="species" reg="griseus"/>
                </tp:taxon-name><comment>Type species: <tp:taxon-name><tp:taxon-name-part taxon-name-part-type="genus" reg="Hydrophilus">Hydrophilus</tp:taxon-name-part> <tp:taxon-name-part taxon-name-part-type="species" reg="griseus">griseus</tp:taxon-name-part></tp:taxon-name> Fabricius, 1787: 189; fixed by monotypy = <tp:taxon-name><tp:taxon-name-part taxon-name-part-type="genus" reg="Dytiscus">Dytiscus</tp:taxon-name-part> <tp:taxon-name-part taxon-name-part-type="species" reg="lividus">lividus</tp:taxon-name-part></tp:taxon-name> Forster, 1771. </comment></tp:nomenclature-citation><tp:nomenclature-citation><tp:taxon-name>
                  <tp:taxon-name-part taxon-name-part-type="genus" reg="Peloxenus">Peloxenus</tp:taxon-name-part>
                </tp:taxon-name><comment>Motschulsky, 1845: 549; replacement name for <tp:taxon-name><tp:taxon-name-part taxon-name-part-type="genus" reg="Pylophilus">Pylophilus</tp:taxon-name-part></tp:taxon-name> Motschulsky, 1845.</comment></tp:nomenclature-citation><tp:nomenclature-citation><tp:taxon-name>
                  <tp:taxon-name-part taxon-name-part-type="genus" reg="Helophygas">Helophygas</tp:taxon-name-part>
                </tp:taxon-name><comment>Motschulsky, 1853: 11 [rejected name no. 1708 (ICZN 1964, Opinion 710)].</comment></tp:nomenclature-citation><tp:nomenclature-citation><tp:taxon-name>
                  <tp:taxon-name-part taxon-name-part-type="genus" reg="Helocharis">Helocharis</tp:taxon-name-part>
                </tp:taxon-name><comment>Thomson, 1859: 18 [incorrect subsequent spelling].</comment></tp:nomenclature-citation><tp:nomenclature-citation><tp:taxon-name>
                  <tp:taxon-name-part taxon-name-part-type="genus" reg="Hydrobaticus">Hydrobaticus</tp:taxon-name-part>
                </tp:taxon-name><comment>MacLeay, 1871: 131, syn. nov.</comment></tp:nomenclature-citation><tp:nomenclature-citation><tp:taxon-name>
                  <tp:taxon-name-part taxon-name-part-type="genus" reg="Hydrobaticus"/>
                  <tp:taxon-name-part taxon-name-part-type="species" reg="tristis"/>
                </tp:taxon-name><comment>Type species: <tp:taxon-name><tp:taxon-name-part taxon-name-part-type="genus" reg="Hydrobaticus">Hydrobaticus</tp:taxon-name-part> <tp:taxon-name-part taxon-name-part-type="species" reg="tristis">tristis</tp:taxon-name-part></tp:taxon-name> MacLeay, 1871: 131; by subsequent designation by <xref ref-type="bibr" rid="B81">d’Orchymont (1943a</xref>: 2); originally described as genus; downgraded to subgenus of <tp:taxon-name><tp:taxon-name-part taxon-name-part-type="genus" reg="Helochares">Helochares</tp:taxon-name-part></tp:taxon-name> by <xref ref-type="bibr" rid="B50">d’Orchymont (1919c</xref>: 148). </comment></tp:nomenclature-citation><tp:nomenclature-citation><tp:taxon-name>
                  <tp:taxon-name-part taxon-name-part-type="genus" reg="Helocharimorphus">Helocharimorphus</tp:taxon-name-part>
                </tp:taxon-name><comment>Kuwert, 1890: 306, syn. nov.</comment></tp:nomenclature-citation><tp:nomenclature-citation><tp:taxon-name>
                  <tp:taxon-name-part taxon-name-part-type="genus" reg="Helocharimorphus"/>
                  <tp:taxon-name-part taxon-name-part-type="species" reg="sharpi"/>
                </tp:taxon-name><comment>Type species: <tp:taxon-name><tp:taxon-name-part taxon-name-part-type="genus" reg="Helocharimorphus">Helocharimorphus</tp:taxon-name-part> <tp:taxon-name-part taxon-name-part-type="species" reg="sharpi">sharpi</tp:taxon-name-part></tp:taxon-name> Kuwert, 1890: 307; by monotypy; originally described as genus; downgraded to subgenus of <tp:taxon-name><tp:taxon-name-part taxon-name-part-type="genus" reg="Helochares">Helochares</tp:taxon-name-part></tp:taxon-name> by <xref ref-type="bibr" rid="B50">d’Orchymont (1919c</xref>: 148). </comment></tp:nomenclature-citation><tp:nomenclature-citation><tp:taxon-name>
                  <tp:taxon-name-part taxon-name-part-type="genus" reg="Graphelochares">Graphelochares</tp:taxon-name-part>
                </tp:taxon-name><comment>Kuwert, 1890: 38.</comment></tp:nomenclature-citation><tp:nomenclature-citation><tp:taxon-name>
                  <tp:taxon-name-part taxon-name-part-type="genus" reg="Helophilus"/>
                  <tp:taxon-name-part taxon-name-part-type="species" reg="melanophthalmus"/>
                </tp:taxon-name><comment>Type species: <tp:taxon-name><tp:taxon-name-part taxon-name-part-type="genus" reg="Helophilus">Helophilus</tp:taxon-name-part> <tp:taxon-name-part taxon-name-part-type="species" reg="melanophthalmus">melanophthalmus</tp:taxon-name-part></tp:taxon-name> Mulsant, 1844a: 137; by monotypy. </comment></tp:nomenclature-citation><tp:nomenclature-citation><tp:taxon-name>
                  <tp:taxon-name-part taxon-name-part-type="genus" reg="Grapidelochares">Grapidelochares</tp:taxon-name-part>
                </tp:taxon-name><comment>Ganglbauer, 1904: 248; [unjustified emendation of <tp:taxon-name><tp:taxon-name-part taxon-name-part-type="genus" reg="Graphelochares">Graphelochares</tp:taxon-name-part></tp:taxon-name> Kuwert, 1890].</comment></tp:nomenclature-citation></tp:nomenclature-citation-list></tp:nomenclature><tp:treatment-sec sec-type="Gender" id="SECID0E2OBM"><title>Gender.</title><p>Masculine.</p></tp:treatment-sec><tp:treatment-sec sec-type="type species" id="SECID0EAPBM"><title>Type species.</title><p><italic><tp:taxon-name><tp:taxon-name-part taxon-name-part-type="genus" reg="Dytiscus">Dytiscus</tp:taxon-name-part> <tp:taxon-name-part taxon-name-part-type="species" reg="lividus">lividus</tp:taxon-name-part></tp:taxon-name></italic> Forster, 1771: 52; by subsequent designation (<xref ref-type="bibr" rid="B285">Thomson 1859</xref>: 18).</p></tp:treatment-sec><tp:treatment-sec sec-type="diagnosis" id="SECID0EVPBM"><title>Diagnosis.</title><p>Small to medium sized beetles, body length 2–7 mm. Body shape oval in dorsal view; slightly to moderately convex in lateral view, with dorsal outline nearly flat along anterior half of elytra, or somewhat evenly curved (Figs <xref ref-type="fig" rid="F35">35</xref>, <xref ref-type="fig" rid="F36">36</xref>). Coloration usually yellowish brown, sometimes orange brown, pale brown to medium brown; ground punctation shallow (e.g., Fig. <xref ref-type="fig" rid="F35">35D</xref>) to strongly marked (e.g., Fig. <xref ref-type="fig" rid="F36">36D</xref>). Shape of head trapezoid to oval (e.g., Fig. <xref ref-type="fig" rid="F11">11F</xref>). Eyes medium sized to large, not or moderately emarginated anteriorly, usually projected from outline of head. Clypeus trapezoid, with anterior margin broadly and roundly emarginate; sometimes lateral margins of clypeus slightly bent upwards. Labrum fully exposed. Mentum rather flat, sparsely punctate, coarsely to shallowly, rarely striate (e.g., Figs <xref ref-type="fig" rid="F35">35C</xref>, <xref ref-type="fig" rid="F36">36C</xref>); median anterior depression of mentum relatively shallow; submentum shallowly punctate to smooth. Antennae with nine antennomeres; cupule strongly asymmetric, with rounded outline; antennomere 9 slightly, to 3 × longer than antennomere 7. Maxillary palps slender, moderately long, 0.6–1.2 × the width of head (e.g., Figs <xref ref-type="fig" rid="F35">35C</xref>, <xref ref-type="fig" rid="F36">36C</xref>); inner margin of maxillary palpomere 2 weakly and evenly curved to nearly straight, outer margin evenly curved to curved along apical 2/3; maxillary palpomere 3 slightly longer than 4. Prosternum flat to medially bulging to tectiform. Elytra without sutural striae, with ground punctures usually moderately marked; often with serial punctures forming ten longitudinal rows along elytra (e.g., Fig. <xref ref-type="fig" rid="F35">35A</xref>). Posterior elevation of mesoventrite, flat to simply bulging (e.g., Fig. <xref ref-type="fig" rid="F35">35C</xref>); bulge usually with long fine setae; anapleural sutures strongly concave, nearly parallel along anterior section, separated anteriorly by distance 0.6–1.0 × anterior margin of mesepisternum. Metaventrite densely covered by hydrofuge pubescence, without glabrous patches (e.g., Figs <xref ref-type="fig" rid="F35">35C</xref>, <xref ref-type="fig" rid="F36">36C</xref>). Protibiae with spines of anterior row either nearly absent (e.g., Fig. <xref ref-type="fig" rid="F35">35C</xref>) or as long thick semi-erect setae. Metafemora with tibial grooves weakly developed to absent; hydrofuge pubescence covering basal 6/7 of anterior surface. Tarsomeres 1–4 with pair of lateral rows of long fine spines on ventral face, sometimes ventral face densely covered by hair-like spines; tarsomere 5 with medial row of long fine spines; metatarsomeres variable in proportions (2–4 gradually decreasing in size with 5 nearly as long as 3 and 4 combined; 2 and 5 similar in length, each slightly longer than 3 and 4 combined). Fifth abdominal ventrite apically emarginate, with fringe of stout setae. Aedeagus tubular (Fig. <xref ref-type="fig" rid="F37">37A–H</xref>); parameres fused to each other for most of their lengths, with apex either simple or bifurcate/bilobate; median lobe with very long basal apodemes (as long or longer than main piece of median lobe), often extending beyond base of parameres in repose; median lobe either simple (without subdivisions), or with multiple and different kinds of sclerotizations of inner membranes; basal piece usually much shorter than parameres; gonopore of variable development, usually visible when median lobe is simple.</p><fig id="F35" position="float" orientation="portrait"><object-id xmlns:xlink="http://www.w3.org/1999/xlink" content-type="doi" xlink:type="simple">10.3897/zookeys.1045.63810.figure35</object-id><label>Figure 35.</label><caption><p>Habitus of <italic><tp:taxon-name><tp:taxon-name-part taxon-name-part-type="genus" reg="Helochares">Helochares</tp:taxon-name-part></tp:taxon-name></italic> spp. <bold>A–C</bold><italic><tp:taxon-name><tp:taxon-name-part taxon-name-part-type="genus" reg="Helochares">Helochares</tp:taxon-name-part> <tp:taxon-name-part taxon-name-part-type="species" reg="tristis">tristis</tp:taxon-name-part></tp:taxon-name></italic>: <bold>A</bold> dorsal habitus <bold>B</bold> lateral habitus <bold>C</bold> ventral habitus <bold>D–F</bold><italic><tp:taxon-name><tp:taxon-name-part taxon-name-part-type="genus" reg="Helochares">H.</tp:taxon-name-part> <tp:taxon-name-part taxon-name-part-type="species" reg="sharpi">sharpi</tp:taxon-name-part></tp:taxon-name></italic>: <bold>D</bold> dorsal habitus <bold>E</bold> lateral habitus <bold>F</bold> ventral habitus. Scale bar: 1 mm.</p></caption><graphic xmlns:xlink="http://www.w3.org/1999/xlink" xlink:href="zookeys-1045-001-g035.jpg" position="float" orientation="portrait" xlink:type="simple" id="oo_557434.jpg"><uri content-type="original_file" xlink:type="simple">https://binary.pensoft.net/fig/557434</uri></graphic></fig></tp:treatment-sec><tp:treatment-sec sec-type="Differential diagnosis" id="SECID0ERTBM"><title>Differential diagnosis.</title><p>In the present definition, most species of <italic><tp:taxon-name><tp:taxon-name-part taxon-name-part-type="genus" reg="Helochares">Helochares</tp:taxon-name-part></tp:taxon-name></italic> are yellowish to brown in coloration, ranging in size from 2–7 mm (e.g., Figs <xref ref-type="fig" rid="F35">35</xref>, <xref ref-type="fig" rid="F36">36</xref>), usually moderately punctate throughout the dorsal surface, and most diverse in the Old World. Smaller members of the genus may be confused with <italic><tp:taxon-name><tp:taxon-name-part taxon-name-part-type="genus" reg="Agraphydrus">Agraphydrus</tp:taxon-name-part></tp:taxon-name></italic>, from which <italic><tp:taxon-name><tp:taxon-name-part taxon-name-part-type="genus" reg="Helochares">Helochares</tp:taxon-name-part></tp:taxon-name></italic> can be distinguished by its uniformly pubescent metaventrite (e.g., 36C, F; <italic><tp:taxon-name><tp:taxon-name-part taxon-name-part-type="genus" reg="Agraphydrus">Agraphydrus</tp:taxon-name-part></tp:taxon-name></italic> bears a distinct posteromedian glabrous patch on the metaventrite, e.g., Fig. <xref ref-type="fig" rid="F18">18F, I</xref>). From <italic><tp:taxon-name><tp:taxon-name-part taxon-name-part-type="genus" reg="Peltochares">Peltochares</tp:taxon-name-part></tp:taxon-name></italic>, and <italic><tp:taxon-name><tp:taxon-name-part taxon-name-part-type="genus" reg="Novochares">Novochares</tp:taxon-name-part></tp:taxon-name></italic>, members of <italic><tp:taxon-name><tp:taxon-name-part taxon-name-part-type="genus" reg="Helochares">Helochares</tp:taxon-name-part></tp:taxon-name></italic> can be distinguished by their shorter and relatively stout maxillary palps [0.6–1.2 × the width of the head in <italic><tp:taxon-name><tp:taxon-name-part taxon-name-part-type="genus" reg="Helochares">Helochares</tp:taxon-name-part></tp:taxon-name></italic> (e.g., Fig. <xref ref-type="fig" rid="F35">35C</xref>), as opposed to slender, 1.3–1.8 × in <italic><tp:taxon-name><tp:taxon-name-part taxon-name-part-type="genus" reg="Peltochares">Peltochares</tp:taxon-name-part></tp:taxon-name></italic> (e.g., Fig. <xref ref-type="fig" rid="F44">44C, F</xref>), 1.1–1.5 × in <italic><tp:taxon-name><tp:taxon-name-part taxon-name-part-type="genus" reg="Novochares">Novochares</tp:taxon-name-part></tp:taxon-name></italic> (e.g., Fig. <xref ref-type="fig" rid="F42">42C, F</xref>)]; and by the development of the tibial grooves (weakly developed to absent in <italic><tp:taxon-name><tp:taxon-name-part taxon-name-part-type="genus" reg="Helochares">Helochares</tp:taxon-name-part></tp:taxon-name></italic>, well developed in both <italic><tp:taxon-name><tp:taxon-name-part taxon-name-part-type="genus" reg="Novochares">Novochares</tp:taxon-name-part></tp:taxon-name></italic> and <italic><tp:taxon-name><tp:taxon-name-part taxon-name-part-type="genus" reg="Peltochares">Peltochares</tp:taxon-name-part></tp:taxon-name></italic>). The most problematic species would be those that are dark brown, relatively flattened, highly polished, and 4–5 mm long. In those cases, the most reliable feature for identification would be the male genitalia: <italic><tp:taxon-name><tp:taxon-name-part taxon-name-part-type="genus" reg="Helochares">Helochares</tp:taxon-name-part></tp:taxon-name></italic> has tubular aedeagi (e.g., Figs <xref ref-type="fig" rid="F16">16E, F</xref>, <xref ref-type="fig" rid="F37">37A–H</xref>), <italic><tp:taxon-name><tp:taxon-name-part taxon-name-part-type="genus" reg="Peltochares">Peltochares</tp:taxon-name-part></tp:taxon-name></italic> has spiked aedeagi (e.g., Figs <xref ref-type="fig" rid="F16">16C, D</xref>, <xref ref-type="fig" rid="F45">45</xref>), and <italic><tp:taxon-name><tp:taxon-name-part taxon-name-part-type="genus" reg="Novochares">Novochares</tp:taxon-name-part></tp:taxon-name></italic> has divided aedeagi (e.g., Figs <xref ref-type="fig" rid="F16">16G, H</xref>, <xref ref-type="fig" rid="F43">43</xref>); see explanation of aedeagal types under the aedeagus section of Morphological variation in <tp:taxon-name><tp:taxon-name-part taxon-name-part-type="subfamily">Acidocerinae</tp:taxon-name-part></tp:taxon-name> and its taxonomic importance).</p><fig id="F36" position="float" orientation="portrait"><object-id xmlns:xlink="http://www.w3.org/1999/xlink" content-type="doi" xlink:type="simple">10.3897/zookeys.1045.63810.figure36</object-id><label>Figure 36.</label><caption><p>Habitus of <italic><tp:taxon-name><tp:taxon-name-part taxon-name-part-type="genus" reg="Helochares">Helochares</tp:taxon-name-part></tp:taxon-name></italic> spp. <bold>A–C</bold><italic><tp:taxon-name><tp:taxon-name-part taxon-name-part-type="genus" reg="Helochares">H.</tp:taxon-name-part> <tp:taxon-name-part taxon-name-part-type="species" reg="laevis">laevis</tp:taxon-name-part></tp:taxon-name></italic>: <bold>A</bold> dorsal habitus <bold>B</bold> lateral habitus <bold>C</bold> ventral habitus <bold>D–F</bold><italic><tp:taxon-name><tp:taxon-name-part taxon-name-part-type="genus" reg="Helochares">H.</tp:taxon-name-part></tp:taxon-name></italic> sp. (India, Goa): <bold>D</bold> dorsal habitus <bold>E</bold> lateral habitus <bold>F</bold> ventral habitus. Scale bar: 1 mm.</p></caption><graphic xmlns:xlink="http://www.w3.org/1999/xlink" xlink:href="zookeys-1045-001-g036.jpg" position="float" orientation="portrait" xlink:type="simple" id="oo_557435.jpg"><uri content-type="original_file" xlink:type="simple">https://binary.pensoft.net/fig/557435</uri></graphic></fig></tp:treatment-sec><tp:treatment-sec sec-type="distribution" id="SECID0ES1BM"><title>Distribution.</title><p><bold>Afrotropical</bold>: Angola, Benin, Botswana, Burkina Faso, Burundi, Cameroon, Chad, Democratic Republic of the Congo, Eritrea, Ethiopia, Gabon, Gambia, Ghana, Guinea, Guinea Bissau, Ivory Coast, Kenya, Liberia, Madagascar, Malawi, Mali, Mauritania, Mauritius (incl. Mascarene Is., Rodrigues), Morocco [in doubt], Mozambique, Namibia, Niger, Nigeria, Oman, Republic of the Congo, Réunion, Rwanda, São Tomé and Príncipe, Saudi Arabia, Senegal, Seychelles (incl. Aldabra), Sierra Leone, Republic of South Africa, South Sudan, Sudan, Tanzania, Togo, Uganda, United Arab Emirates, Yemen (incl. Socotra), Zambia, Zimbabwe. <bold>Australasian</bold>: Australia (Australian Capital Territory, New South Wales, Northern Territory, Queensland, South Australia, Tasmania, Victoria, Western Australia), Fiji, Papua New Guinea (incl. Duke of York), Vanuatu. <bold>Indo-Malayan</bold>: Bangladesh, Burma, Cambodia, China (Fujian, Guangdong, Guangxi, Guizhou, Hainan, Hong Kong, Hunan, Jiangxi, Macao, Taiwan, Yunnan, Zhejiang), India (Andaman Is., Assam, Bihar, Karnataka, Madhya Pradesh, Nicobar Is., Uttarakhand, Uttar Pradesh, Tamil Nadu, West Bengal), Indonesia (Bali, Borneo, Java, Lombok, Papua, Sumatra), Laos, Malaysia (Peninsula, Sabah), Nepal, Philippines (Manila), Singapore, Sri Lanka, Thailand, Vietnam. <bold>Nearctic</bold>: U.S.A. (Alabama, Arkansas, Arizona, California, Delaware, District of Columbia, Florida, Georgia, Illinois, Indiana, Iowa, Kansas, Kentucky, Louisiana, Maryland, Mississippi, Missouri, Nevada, North Carolina, North Carolina, Ohio, Oklahoma, Oregon, Pennsylvania, South Carolina, Tennessee, Texas, Virginia). <bold>Neotropical</bold>: Costa Rica, Ecuador, El Salvador, Guatemala, Honduras, Mexico, Nicaragua, Panama, Peru, Venezuela. <bold>Oceanian</bold>: Samoa, Tonga. <bold>Palearctic</bold>: Algeria, Austria, Azerbaijan, Belarus, Bosnia Herzegovina, Bulgaria, Canary Islands, China (Chongqing, Jilin, Hubei, Jiangsu, Shanghai, Shaanxi, Sichuan, Xinjiang, Xizang [Tibet]), Croatia, Czech Republic, Denmark, Egypt, Estonia, Finland, France, Germany, Georgia, Great Britain, Greece, Hungary, Iran, Iraq, Ireland, Israel, Italy, Japan, Latvia, Lebanon, Lithuania, Luxembourg, Macedonia, Morocco, Netherlands, Norway, Pakistan, Poland, Portugal, Russia, Serbia and Montenegro, Slovakia, Slovenia, South Korea, Spain, Sweden, Switzerland, Syria, Tunisia, Turkey, Ukraine; Fig. <xref ref-type="fig" rid="F5">5</xref>.</p></tp:treatment-sec><tp:treatment-sec sec-type="natural history" id="SECID0EV2BM"><title>Natural history.</title><p>Most of the older descriptions have no associated ecological information. Species of <italic><tp:taxon-name><tp:taxon-name-part taxon-name-part-type="genus" reg="Helochares">Helochares</tp:taxon-name-part></tp:taxon-name></italic> are aquatic (<xref ref-type="bibr" rid="B139">Hansen 1991</xref>) with a preference for quiet bodies of water (<xref ref-type="bibr" rid="B4">Archangelsky 1997</xref>) or slow flowing streams, rivers or pools, with pebbles, and mossy stones (<xref ref-type="bibr" rid="B93">Dong and Bian 2021</xref>); some species have been collected in rivers, streams, ponds, stagnant water, along sides of rivers, forest pool margins, usually associated with live or decomposing floating vegetation. They can be occasionally collected at light, sometimes in large numbers (Jia and Tang 2018). Females have been observed carrying their egg cases attached to the ventral side of their abdomen.</p></tp:treatment-sec><tp:treatment-sec sec-type="Larvae" id="SECID0EO3BM"><title>Larvae.</title><p><xref ref-type="bibr" rid="B2">Anderson (1976)</xref> described the immature stages of <italic><tp:taxon-name><tp:taxon-name-part taxon-name-part-type="genus" reg="Helochares">Helochares</tp:taxon-name-part> <tp:taxon-name-part taxon-name-part-type="species" reg="tristis">tristis</tp:taxon-name-part></tp:taxon-name></italic> (MacLeay) along with the breeding method he used; the author described the eggs, egg case (25–50 eggs per case), first, second, and third instar larvae and pupa, as well as the entire life cycle. <xref ref-type="bibr" rid="B2">Anderson (1976)</xref> recorded observations of the emergence of larvae and adults. As the females carry their eggs attached to the ventral side of their bodies, <xref ref-type="bibr" rid="B2">Anderson (1976</xref>: 222) noted: “When hatching from an attached bag, larvae appeared to emerge into the ventral bubble of air. Larvae then rose to the surface of the water and swam away with an alternate head-to-tail movement. They were observed to have bubbles of air in the abdomen. No doubt this was taken from the ventral air bubble and enabled the larvae to become buoyant.” According to <xref ref-type="bibr" rid="B4">Archangelsky (1997)</xref> the larvae are predatory and also cannibalistic.</p><p>A diagnosis for larvae of <italic><tp:taxon-name><tp:taxon-name-part taxon-name-part-type="genus" reg="Helochares">Helochares</tp:taxon-name-part></tp:taxon-name></italic> as well as a list of the described immatures are provided in <xref ref-type="bibr" rid="B112">Fikáček (2003)</xref>, at the time considering <italic><tp:taxon-name><tp:taxon-name-part taxon-name-part-type="genus" reg="Helochares">Helochares</tp:taxon-name-part></tp:taxon-name></italic> sensu <xref ref-type="bibr" rid="B139">Hansen (1991)</xref>, including species of <italic><tp:taxon-name><tp:taxon-name-part taxon-name-part-type="genus" reg="Novochares">Novochares</tp:taxon-name-part></tp:taxon-name></italic> and <italic><tp:taxon-name><tp:taxon-name-part taxon-name-part-type="genus" reg="Peltochares">Peltochares</tp:taxon-name-part></tp:taxon-name></italic>; the known larvae of the redefined <italic><tp:taxon-name><tp:taxon-name-part taxon-name-part-type="genus" reg="Helochares">Helochares</tp:taxon-name-part></tp:taxon-name></italic> are <italic><tp:taxon-name><tp:taxon-name-part taxon-name-part-type="genus" reg="Helochares">H.</tp:taxon-name-part> <tp:taxon-name-part taxon-name-part-type="species" reg="lividus">lividus</tp:taxon-name-part></tp:taxon-name></italic> (Forster) (unknown stage larva in <xref ref-type="bibr" rid="B47">d’Orchymont 1913b</xref>; first, second and third instar larvae in <xref ref-type="bibr" rid="B228">Panzera 1932</xref>), <italic><tp:taxon-name><tp:taxon-name-part taxon-name-part-type="genus" reg="Helochares">H.</tp:taxon-name-part> <tp:taxon-name-part taxon-name-part-type="species" reg="maculicollis">maculicollis</tp:taxon-name-part></tp:taxon-name></italic> Mulsant (eggs, first and third instar larvae and pupa in <xref ref-type="bibr" rid="B244">Richmond 1920</xref>), <italic><tp:taxon-name><tp:taxon-name-part taxon-name-part-type="genus" reg="Helochares">H.</tp:taxon-name-part> <tp:taxon-name-part taxon-name-part-type="species" reg="obscurus">obscurus</tp:taxon-name-part></tp:taxon-name></italic> (Müller) (first, second and third instar larvae in <xref ref-type="bibr" rid="B228">Panzera 1932</xref>, as <italic><tp:taxon-name><tp:taxon-name-part taxon-name-part-type="genus" reg="Helochares">H.</tp:taxon-name-part> <tp:taxon-name-part taxon-name-part-type="species" reg="griseus">griseus</tp:taxon-name-part></tp:taxon-name></italic>], <italic><tp:taxon-name><tp:taxon-name-part taxon-name-part-type="genus" reg="Helochares">H.</tp:taxon-name-part> <tp:taxon-name-part taxon-name-part-type="species" reg="tristis">tristis</tp:taxon-name-part></tp:taxon-name></italic> (MacLeay) (eggs, first, second and third instar larvae, and pupa in <xref ref-type="bibr" rid="B2">Anderson 1976</xref>), <italic><tp:taxon-name><tp:taxon-name-part taxon-name-part-type="genus" reg="Helochares">H.</tp:taxon-name-part> <tp:taxon-name-part taxon-name-part-type="species" reg="clypeatus">clypeatus</tp:taxon-name-part></tp:taxon-name></italic> (Blackburn) (third instar larva in <xref ref-type="bibr" rid="B289">Watts 2002</xref>), <italic><tp:taxon-name><tp:taxon-name-part taxon-name-part-type="genus" reg="Helochares">H.</tp:taxon-name-part> <tp:taxon-name-part taxon-name-part-type="species" reg="luridus">luridus</tp:taxon-name-part></tp:taxon-name></italic> (MacLeay) (third instar larva in <xref ref-type="bibr" rid="B289">Watts 2002</xref>), <italic><tp:taxon-name><tp:taxon-name-part taxon-name-part-type="genus" reg="Helochares">H.</tp:taxon-name-part> <tp:taxon-name-part taxon-name-part-type="species" reg="tenuistriatus">tenuistriatus</tp:taxon-name-part></tp:taxon-name></italic> Régimbart (third instar larva in <xref ref-type="bibr" rid="B289">Watts 2002</xref>). <xref ref-type="bibr" rid="B216">Minoshima and Hayashi (2011)</xref> described <italic><tp:taxon-name><tp:taxon-name-part taxon-name-part-type="genus" reg="Helochares">H.</tp:taxon-name-part> <tp:taxon-name-part taxon-name-part-type="species" reg="anchoralis">anchoralis</tp:taxon-name-part></tp:taxon-name></italic> Sharp (first instar larva), <italic><tp:taxon-name><tp:taxon-name-part taxon-name-part-type="genus" reg="Helochares">H.</tp:taxon-name-part> <tp:taxon-name-part taxon-name-part-type="species" reg="nipponicus">nipponicus</tp:taxon-name-part></tp:taxon-name></italic> Hebauer (first, second and third instar larvae), and <italic><tp:taxon-name><tp:taxon-name-part taxon-name-part-type="genus" reg="Helochares">H.</tp:taxon-name-part> <tp:taxon-name-part taxon-name-part-type="species" reg="pallens">pallens</tp:taxon-name-part></tp:taxon-name></italic> (MacLeay) (first, second and third instar larvae); Table <xref ref-type="table" rid="T3">3</xref>.</p></tp:treatment-sec><tp:treatment-sec sec-type="Taxonomic history" id="SECID0E4DCM"><title>Taxonomic history.</title><p>The genus was originally described under the name of <italic><tp:taxon-name><tp:taxon-name-part taxon-name-part-type="genus" reg="Helophilus">Helophilus</tp:taxon-name-part></tp:taxon-name></italic>, which was preoccupied by <italic><tp:taxon-name><tp:taxon-name-part taxon-name-part-type="genus" reg="Helophilus">Helophilus</tp:taxon-name-part></tp:taxon-name></italic> Leach, 1817 (<tp:taxon-name><tp:taxon-name-part taxon-name-part-type="order">Diptera</tp:taxon-name-part></tp:taxon-name>), therefore <italic><tp:taxon-name><tp:taxon-name-part taxon-name-part-type="genus" reg="Helochares">Helochares</tp:taxon-name-part></tp:taxon-name></italic> was proposed by Mulsant (1844) as a replacement name. Thomson, in 1859, designated the type species for the genus. Through time <italic><tp:taxon-name><tp:taxon-name-part taxon-name-part-type="genus" reg="Helochares">Helochares</tp:taxon-name-part></tp:taxon-name></italic>, as well as some of its species, have accumulated multiple synonyms. In 1919, d’Orchymont recognized five subgenera within <italic><tp:taxon-name><tp:taxon-name-part taxon-name-part-type="genus" reg="Helochares">Helochares</tp:taxon-name-part></tp:taxon-name></italic>: <italic><tp:taxon-name><tp:taxon-name-part taxon-name-part-type="genus" reg="Helochares">Helochares</tp:taxon-name-part></tp:taxon-name></italic>, <italic><tp:taxon-name><tp:taxon-name-part taxon-name-part-type="genus" reg="Chasmogenus">Chasmogenus</tp:taxon-name-part></tp:taxon-name></italic>, <italic><tp:taxon-name><tp:taxon-name-part taxon-name-part-type="genus" reg="Helocharimorphus">Helocharimorphus</tp:taxon-name-part></tp:taxon-name></italic>, <italic><tp:taxon-name><tp:taxon-name-part taxon-name-part-type="genus" reg="Hydrobaticus">Hydrobaticus</tp:taxon-name-part></tp:taxon-name></italic>, and <italic><tp:taxon-name><tp:taxon-name-part taxon-name-part-type="genus" reg="Sindolus">Sindolus</tp:taxon-name-part></tp:taxon-name></italic>. <italic><tp:taxon-name><tp:taxon-name-part taxon-name-part-type="genus" reg="Chasmogenus">Chasmogenus</tp:taxon-name-part></tp:taxon-name></italic> was recognized as a separate genus by <xref ref-type="bibr" rid="B106">Fernández (1986)</xref>. <xref ref-type="bibr" rid="B139">Hansen (1991)</xref> added <italic><tp:taxon-name><tp:taxon-name-part taxon-name-part-type="genus" reg="Batochares">Batochares</tp:taxon-name-part></tp:taxon-name></italic> as a subgenus of <italic><tp:taxon-name><tp:taxon-name-part taxon-name-part-type="genus" reg="Helochares">Helochares</tp:taxon-name-part></tp:taxon-name></italic> and commented on the possibility that the recognized subgenera of <italic><tp:taxon-name><tp:taxon-name-part taxon-name-part-type="genus" reg="Helochares">Helochares</tp:taxon-name-part></tp:taxon-name></italic> at the time, represented actually distinct genera. <xref ref-type="bibr" rid="B274">Short et al. (2021)</xref> elevated <italic><tp:taxon-name><tp:taxon-name-part taxon-name-part-type="genus" reg="Batochares">Batochares</tp:taxon-name-part></tp:taxon-name></italic> and <italic><tp:taxon-name><tp:taxon-name-part taxon-name-part-type="genus" reg="Sindolus">Sindolus</tp:taxon-name-part></tp:taxon-name></italic> to generic status based on their molecular phylogeny, as they were found to indeed represent separate clades. Additionally, <xref ref-type="bibr" rid="B274">Short et al. (2021)</xref> found that the type species of <italic><tp:taxon-name><tp:taxon-name-part taxon-name-part-type="genus" reg="Helochares">Helochares</tp:taxon-name-part></tp:taxon-name></italic> (<italic><tp:taxon-name><tp:taxon-name-part taxon-name-part-type="genus" reg="Helochares">Helochares</tp:taxon-name-part> <tp:taxon-name-part taxon-name-part-type="species" reg="lividus">lividus</tp:taxon-name-part></tp:taxon-name></italic> (Forster), which is from the Palearctic region) and the type species of <italic><tp:taxon-name><tp:taxon-name-part taxon-name-part-type="genus" reg="Hydrobaticus">Hydrobaticus</tp:taxon-name-part></tp:taxon-name></italic> (<italic><tp:taxon-name><tp:taxon-name-part taxon-name-part-type="genus" reg="Helochares">Helochares</tp:taxon-name-part> <tp:taxon-name-part taxon-name-part-type="species" reg="tristis">tristis</tp:taxon-name-part></tp:taxon-name></italic> (MacLeay) from Australia) are actually relatively closely related and belong in the same subclade (Clade A3 in <xref ref-type="bibr" rid="B274">Short et al. 2021</xref>). Furthermore, both species share morphological details of the male genitalia, therefore, we synonymize <italic><tp:taxon-name><tp:taxon-name-part taxon-name-part-type="genus" reg="Hydrobaticus">Hydrobaticus</tp:taxon-name-part></tp:taxon-name></italic> syn. nov. with <italic><tp:taxon-name><tp:taxon-name-part taxon-name-part-type="genus" reg="Helochares">Helochares</tp:taxon-name-part></tp:taxon-name></italic>. Conversely, the morphological variation under the new concept of <italic><tp:taxon-name><tp:taxon-name-part taxon-name-part-type="genus" reg="Helochares">Helochares</tp:taxon-name-part></tp:taxon-name></italic> encompasses the features that were used for recognizing <italic><tp:taxon-name><tp:taxon-name-part taxon-name-part-type="genus" reg="Helocharimorphus">Helocharimorphus</tp:taxon-name-part></tp:taxon-name></italic>: lack of elytral striae, short maxillary palps, mesoventrite only slightly elevated in front of the mesocoxae, and metatibiae slightly curved (<xref ref-type="bibr" rid="B50">d’Orchymont 1919c</xref>: 149, in key). In contrast, more distinct and divergent morphotypes [e.g., small size (nearly 3 mm); strongly punctate surface; emarginated eyes; clypeus laterally bent upwards; Fig. <xref ref-type="fig" rid="F36">36D–F</xref>] are nested within the main <italic><tp:taxon-name><tp:taxon-name-part taxon-name-part-type="genus" reg="Helochares">Helochares</tp:taxon-name-part></tp:taxon-name></italic> clade. Therefore, despite not knowing the configuration of the aedeagus, we synonymize <italic><tp:taxon-name><tp:taxon-name-part taxon-name-part-type="genus" reg="Helocharimorphus">Helocharimorphus</tp:taxon-name-part></tp:taxon-name></italic> syn. nov. with <italic><tp:taxon-name><tp:taxon-name-part taxon-name-part-type="genus" reg="Helochares">Helochares</tp:taxon-name-part></tp:taxon-name></italic>.</p><p>While the newly defined concept of <italic><tp:taxon-name><tp:taxon-name-part taxon-name-part-type="genus" reg="Helochares">Helochares</tp:taxon-name-part></tp:taxon-name></italic> is strongly supported as monophyletic (<xref ref-type="bibr" rid="B274">Short et al. 2021</xref>), it is a relatively ancient lineage (more than 100 mya) that has accumulated significant morphological variation and deep phylogenetic structure. <xref ref-type="bibr" rid="B274">Short et al. (2021)</xref> recovered three strongly supported clades (named A1, A2, and A3), though the relationships among the clades were indecisive among analyses. These clades could potentially serve as a basis for future subgenera. Clade A1 comprises at least two currently described species (<italic><tp:taxon-name><tp:taxon-name-part taxon-name-part-type="genus" reg="Helochares">H.</tp:taxon-name-part> <tp:taxon-name-part taxon-name-part-type="species" reg="fuliginosus">fuliginosus</tp:taxon-name-part></tp:taxon-name></italic> and <italic><tp:taxon-name><tp:taxon-name-part taxon-name-part-type="genus" reg="Helochares">H.</tp:taxon-name-part> <tp:taxon-name-part taxon-name-part-type="species" reg="songi">songi</tp:taxon-name-part></tp:taxon-name></italic>) from southeast Asia that have a tubular form of the aedeagus (Fig. <xref ref-type="fig" rid="F37">37H</xref> for <italic><tp:taxon-name><tp:taxon-name-part taxon-name-part-type="genus" reg="Helochares">H.</tp:taxon-name-part> <tp:taxon-name-part taxon-name-part-type="species" reg="songi">songi</tp:taxon-name-part></tp:taxon-name></italic>), although there appear to be additional undescribed species in the region. Clade A2, which is relatively similar in morphology to Clade A1, comprises all New World species that remain assigned to <italic><tp:taxon-name><tp:taxon-name-part taxon-name-part-type="genus" reg="Helochares">Helochares</tp:taxon-name-part></tp:taxon-name></italic>, also with a similar tubular aedeagal form (Fig. <xref ref-type="fig" rid="F37">37G</xref> for <italic><tp:taxon-name><tp:taxon-name-part taxon-name-part-type="genus" reg="Helochares">H.</tp:taxon-name-part> <tp:taxon-name-part taxon-name-part-type="species" reg="politus">politus</tp:taxon-name-part></tp:taxon-name></italic>); this lineage was recently revised by Short and Girón (2017). All remaining species fall in Clade A3, which even in this reduced form contains tremendous morphological diversity (Fig. <xref ref-type="fig" rid="F37">37A–F</xref>). More study is needed for the genus as a whole, and in particular Clade A3, to further refine its classification and reintroduce species groups and subgenera. It is likely that features of the male genitalia will continue to prove useful in any refined classification of the genus.</p><fig id="F37" position="float" orientation="portrait"><object-id xmlns:xlink="http://www.w3.org/1999/xlink" content-type="doi" xlink:type="simple">10.3897/zookeys.1045.63810.figure37</object-id><label>Figure 37.</label><caption><p>Aedeagi <bold>A–H</bold><italic><tp:taxon-name><tp:taxon-name-part taxon-name-part-type="genus" reg="Helochares">Helochares</tp:taxon-name-part></tp:taxon-name></italic> spp.: <bold>A</bold><italic><tp:taxon-name><tp:taxon-name-part taxon-name-part-type="genus" reg="Helochares">H.</tp:taxon-name-part></tp:taxon-name></italic> sp. (Guinea) <bold>B</bold><italic><tp:taxon-name><tp:taxon-name-part taxon-name-part-type="genus" reg="Helochares">H.</tp:taxon-name-part> <tp:taxon-name-part taxon-name-part-type="species" reg="tristis">tristis</tp:taxon-name-part></tp:taxon-name></italic><bold>C</bold><tp:taxon-name><tp:taxon-name-part taxon-name-part-type="genus" reg="Helochares">H.</tp:taxon-name-part> <tp:taxon-name-part taxon-name-part-type="uncertainty-rank">nr.</tp:taxon-name-part> <tp:taxon-name-part taxon-name-part-type="species" reg="cresphontes">cresphontes</tp:taxon-name-part></tp:taxon-name><bold>D</bold><tp:taxon-name><tp:taxon-name-part taxon-name-part-type="genus" reg="Helochares">H.</tp:taxon-name-part> <tp:taxon-name-part taxon-name-part-type="uncertainty-rank">nr.</tp:taxon-name-part> <tp:taxon-name-part taxon-name-part-type="species" reg="tatei">tatei</tp:taxon-name-part></tp:taxon-name><bold>E</bold><italic><tp:taxon-name><tp:taxon-name-part taxon-name-part-type="genus" reg="Helochares">H.</tp:taxon-name-part></tp:taxon-name></italic> sp. (India, Goa) <bold>F</bold><italic><tp:taxon-name><tp:taxon-name-part taxon-name-part-type="genus" reg="Helochares">H.</tp:taxon-name-part></tp:taxon-name></italic> sp. (Vietnam) <bold>G</bold><italic><tp:taxon-name><tp:taxon-name-part taxon-name-part-type="genus" reg="Helochares">H.</tp:taxon-name-part> <tp:taxon-name-part taxon-name-part-type="species" reg="politus">politus</tp:taxon-name-part></tp:taxon-name></italic><bold>H</bold><italic><tp:taxon-name><tp:taxon-name-part taxon-name-part-type="genus" reg="Helochares">H.</tp:taxon-name-part> <tp:taxon-name-part taxon-name-part-type="species" reg="songi">songi</tp:taxon-name-part></tp:taxon-name></italic> (from Jia and Tang 2018, fig. 48) <bold>I</bold><italic><tp:taxon-name><tp:taxon-name-part taxon-name-part-type="genus" reg="Helopeltarium">Helopeltarium</tp:taxon-name-part> <tp:taxon-name-part taxon-name-part-type="species" reg="ferrugineum">ferrugineum</tp:taxon-name-part></tp:taxon-name></italic>. Scale bars: 0.5 mm.</p></caption><graphic xmlns:xlink="http://www.w3.org/1999/xlink" xlink:href="zookeys-1045-001-g037.jpg" position="float" orientation="portrait" xlink:type="simple" id="oo_557436.jpg"><uri content-type="original_file" xlink:type="simple">https://binary.pensoft.net/fig/557436</uri></graphic></fig></tp:treatment-sec><tp:treatment-sec sec-type="remarks" id="SECID0E3RCM"><title>Remarks.</title><p><italic><tp:taxon-name><tp:taxon-name-part taxon-name-part-type="genus" reg="Helochares">Helochares</tp:taxon-name-part></tp:taxon-name></italic> has been generally considered the most diverse, most widespread, and most taxonomically challenging genus of acidocerines. Even after the removal of unrelated lineages by <xref ref-type="bibr" rid="B274">Short et al. (2021)</xref>, there remain 159 described species of <italic><tp:taxon-name><tp:taxon-name-part taxon-name-part-type="genus" reg="Helochares">Helochares</tp:taxon-name-part></tp:taxon-name></italic>, although <italic><tp:taxon-name><tp:taxon-name-part taxon-name-part-type="genus" reg="Agraphydrus">Agraphydrus</tp:taxon-name-part></tp:taxon-name></italic> has now eclipsed <italic><tp:taxon-name><tp:taxon-name-part taxon-name-part-type="genus" reg="Helochares">Helochares</tp:taxon-name-part></tp:taxon-name></italic> as the largest genus, with 201 described species. Efforts have been made to try to make sense of such diversity, by studying local faunas (<xref ref-type="bibr" rid="B138">Hansen 1982</xref>; <xref ref-type="bibr" rid="B288">Watts 1995</xref>; <xref ref-type="bibr" rid="B150">Hebauer 1996</xref>; Short and Girón 2017; Jia and Tang 2018), but traditional character systems used for classification have been inadequate for distinguishing monophyletic groups. Only now, after the phylogenetic study by <xref ref-type="bibr" rid="B274">Short et al. (2021)</xref>, there is some clarity regarding morphological trends in the genus. Most of the representative specimens available for this study are card-mounted, therefore characters of the ventral surfaces in the diagnosis offered here, are based on observations made on a sample of pin-mounted specimens.</p></tp:treatment-sec><tp:treatment-sec sec-type="Species examined" id="SECID0ESTCM"><title>Species examined.</title><p><italic><tp:taxon-name><tp:taxon-name-part taxon-name-part-type="genus" reg="Helochares">Helochares</tp:taxon-name-part> <tp:taxon-name-part taxon-name-part-type="species" reg="aethiopicus">aethiopicus</tp:taxon-name-part></tp:taxon-name></italic> d’Orchymont,</p><p><italic><tp:taxon-name><tp:taxon-name-part taxon-name-part-type="genus" reg="Helochares">H.</tp:taxon-name-part> <tp:taxon-name-part taxon-name-part-type="species" reg="anchoralis">anchoralis</tp:taxon-name-part></tp:taxon-name></italic> Sharp***,</p><p><italic><tp:taxon-name><tp:taxon-name-part taxon-name-part-type="genus" reg="Helochares">H.</tp:taxon-name-part> <tp:taxon-name-part taxon-name-part-type="species" reg="alberti">alberti</tp:taxon-name-part></tp:taxon-name></italic> d’Orchymont,</p><p><italic><tp:taxon-name><tp:taxon-name-part taxon-name-part-type="genus" reg="Helochares">H.</tp:taxon-name-part> <tp:taxon-name-part taxon-name-part-type="species" reg="andreinii">andreinii</tp:taxon-name-part></tp:taxon-name></italic> d’Orchymont,</p><p><italic><tp:taxon-name><tp:taxon-name-part taxon-name-part-type="genus" reg="Helochares">H.</tp:taxon-name-part> <tp:taxon-name-part taxon-name-part-type="species" reg="anthonyae">anthonyae</tp:taxon-name-part></tp:taxon-name></italic> Watts,</p><p><italic><tp:taxon-name><tp:taxon-name-part taxon-name-part-type="genus" reg="Helochares">H.</tp:taxon-name-part> <tp:taxon-name-part taxon-name-part-type="species" reg="balfourbrownei">balfourbrownei</tp:taxon-name-part></tp:taxon-name></italic> Hansen,</p><p><italic><tp:taxon-name><tp:taxon-name-part taxon-name-part-type="genus" reg="Helochares">H.</tp:taxon-name-part> <tp:taxon-name-part taxon-name-part-type="species" reg="bohemani">bohemani</tp:taxon-name-part></tp:taxon-name></italic> d’Orchymont***,</p><p><italic><tp:taxon-name><tp:taxon-name-part taxon-name-part-type="genus" reg="Helochares">H.</tp:taxon-name-part> <tp:taxon-name-part taxon-name-part-type="species" reg="camerunensis">camerunensis</tp:taxon-name-part></tp:taxon-name></italic> d’Orchymont,</p><p><italic><tp:taxon-name><tp:taxon-name-part taxon-name-part-type="genus" reg="Helochares">H.</tp:taxon-name-part> <tp:taxon-name-part taxon-name-part-type="species" reg="cancellatus">cancellatus</tp:taxon-name-part></tp:taxon-name></italic> Hebauer*,</p><p><italic><tp:taxon-name><tp:taxon-name-part taxon-name-part-type="genus" reg="Helochares">H.</tp:taxon-name-part> <tp:taxon-name-part taxon-name-part-type="species" reg="championi">championi</tp:taxon-name-part></tp:taxon-name></italic> Sharp***,</p><p><italic><tp:taxon-name><tp:taxon-name-part taxon-name-part-type="genus" reg="Helochares">H.</tp:taxon-name-part> <tp:taxon-name-part taxon-name-part-type="species" reg="clypeatus">clypeatus</tp:taxon-name-part></tp:taxon-name></italic> Blackburn,</p><p><italic><tp:taxon-name><tp:taxon-name-part taxon-name-part-type="genus" reg="Helochares">H.</tp:taxon-name-part> <tp:taxon-name-part taxon-name-part-type="species" reg="conformis">conformis</tp:taxon-name-part></tp:taxon-name></italic> Hebauer*,</p><p><italic><tp:taxon-name><tp:taxon-name-part taxon-name-part-type="genus" reg="Helochares">H.</tp:taxon-name-part> <tp:taxon-name-part taxon-name-part-type="species" reg="congruens">congruens</tp:taxon-name-part></tp:taxon-name></italic> d’Orchymont,</p><p><italic><tp:taxon-name><tp:taxon-name-part taxon-name-part-type="genus" reg="Helochares">H.</tp:taxon-name-part> <tp:taxon-name-part taxon-name-part-type="species" reg="crenatostriatus">crenatostriatus</tp:taxon-name-part></tp:taxon-name></italic> Régimbart,</p><p><italic><tp:taxon-name><tp:taxon-name-part taxon-name-part-type="genus" reg="Helochares">H.</tp:taxon-name-part> <tp:taxon-name-part taxon-name-part-type="species" reg="crenatuloides">crenatuloides</tp:taxon-name-part></tp:taxon-name></italic> d’Orchymont***,</p><p><italic><tp:taxon-name><tp:taxon-name-part taxon-name-part-type="genus" reg="Helochares">H.</tp:taxon-name-part> <tp:taxon-name-part taxon-name-part-type="species" reg="crepitus">crepitus</tp:taxon-name-part></tp:taxon-name></italic> Balfour-Browne,</p><p><italic><tp:taxon-name><tp:taxon-name-part taxon-name-part-type="genus" reg="Helochares">H.</tp:taxon-name-part> <tp:taxon-name-part taxon-name-part-type="species" reg="crispus">crispus</tp:taxon-name-part></tp:taxon-name></italic> d’Orchymont,</p><p><italic><tp:taxon-name><tp:taxon-name-part taxon-name-part-type="genus" reg="Helochares">H.</tp:taxon-name-part> <tp:taxon-name-part taxon-name-part-type="species" reg="densepunctus">densepunctus</tp:taxon-name-part></tp:taxon-name></italic> Régimbart,</p><p><italic><tp:taxon-name><tp:taxon-name-part taxon-name-part-type="genus" reg="Helochares">H.</tp:taxon-name-part> <tp:taxon-name-part taxon-name-part-type="species" reg="densus">densus</tp:taxon-name-part></tp:taxon-name></italic> Sharp,</p><p><italic><tp:taxon-name><tp:taxon-name-part taxon-name-part-type="genus" reg="Helochares">H.</tp:taxon-name-part> <tp:taxon-name-part taxon-name-part-type="species" reg="depactus">depactus</tp:taxon-name-part></tp:taxon-name></italic> d’Orchymont,</p><p><italic><tp:taxon-name><tp:taxon-name-part taxon-name-part-type="genus" reg="Helochares">H.</tp:taxon-name-part> <tp:taxon-name-part taxon-name-part-type="species" reg="didymus">didymus</tp:taxon-name-part></tp:taxon-name></italic> d’Orchymont,</p><p><italic><tp:taxon-name><tp:taxon-name-part taxon-name-part-type="genus" reg="Helochares">H.</tp:taxon-name-part> <tp:taxon-name-part taxon-name-part-type="species" reg="difficilis">difficilis</tp:taxon-name-part></tp:taxon-name></italic> d’Orchymont,</p><p><italic><tp:taxon-name><tp:taxon-name-part taxon-name-part-type="genus" reg="Helochares">H.</tp:taxon-name-part> <tp:taxon-name-part taxon-name-part-type="species" reg="dilutus">dilutus</tp:taxon-name-part></tp:taxon-name></italic> Erichson***,</p><p><italic><tp:taxon-name><tp:taxon-name-part taxon-name-part-type="genus" reg="Helochares">H.</tp:taxon-name-part> <tp:taxon-name-part taxon-name-part-type="species" reg="dimorphus">dimorphus</tp:taxon-name-part></tp:taxon-name></italic> d’Orchymont,</p><p><italic><tp:taxon-name><tp:taxon-name-part taxon-name-part-type="genus" reg="Helochares">H.</tp:taxon-name-part> <tp:taxon-name-part taxon-name-part-type="species" reg="dollmani">dollmani</tp:taxon-name-part></tp:taxon-name></italic> Balfour-Browne,</p><p><italic><tp:taxon-name><tp:taxon-name-part taxon-name-part-type="genus" reg="Helochares">H.</tp:taxon-name-part> <tp:taxon-name-part taxon-name-part-type="species" reg="dolus">dolus</tp:taxon-name-part></tp:taxon-name></italic> d’Orchymont,</p><p><italic><tp:taxon-name><tp:taxon-name-part taxon-name-part-type="genus" reg="Helochares">H.</tp:taxon-name-part> <tp:taxon-name-part taxon-name-part-type="species" reg="egregius">egregius</tp:taxon-name-part></tp:taxon-name></italic> Balfour-Browne,</p><p><italic><tp:taxon-name><tp:taxon-name-part taxon-name-part-type="genus" reg="Helochares">H.</tp:taxon-name-part> <tp:taxon-name-part taxon-name-part-type="species" reg="endroedyi">endroedyi</tp:taxon-name-part></tp:taxon-name></italic> Hebauer*,</p><p><italic><tp:taxon-name><tp:taxon-name-part taxon-name-part-type="genus" reg="Helochares">H.</tp:taxon-name-part> <tp:taxon-name-part taxon-name-part-type="species" reg="fratris">fratris</tp:taxon-name-part></tp:taxon-name></italic> Hebauer*,</p><p><italic><tp:taxon-name><tp:taxon-name-part taxon-name-part-type="genus" reg="Helochares">H.</tp:taxon-name-part> <tp:taxon-name-part taxon-name-part-type="species" reg="fuliginosus">fuliginosus</tp:taxon-name-part></tp:taxon-name></italic> d’Orchymont,</p><p><italic><tp:taxon-name><tp:taxon-name-part taxon-name-part-type="genus" reg="Helochares">H.</tp:taxon-name-part> <tp:taxon-name-part taxon-name-part-type="species" reg="insolitus">insolitus</tp:taxon-name-part></tp:taxon-name></italic> d’Orchymont,</p><p><italic><tp:taxon-name><tp:taxon-name-part taxon-name-part-type="genus" reg="Helochares">H.</tp:taxon-name-part> <tp:taxon-name-part taxon-name-part-type="species" reg="itylus">itylus</tp:taxon-name-part></tp:taxon-name></italic> Balfour-Browne,</p><p><italic><tp:taxon-name><tp:taxon-name-part taxon-name-part-type="genus" reg="Helochares">H.</tp:taxon-name-part> <tp:taxon-name-part taxon-name-part-type="species" reg="ivani">ivani</tp:taxon-name-part></tp:taxon-name></italic> Hebauer*,</p><p><italic><tp:taxon-name><tp:taxon-name-part taxon-name-part-type="genus" reg="Helochares">H.</tp:taxon-name-part> <tp:taxon-name-part taxon-name-part-type="species" reg="laevis">laevis</tp:taxon-name-part></tp:taxon-name></italic> Short &amp; Girón**,</p><p><italic><tp:taxon-name><tp:taxon-name-part taxon-name-part-type="genus" reg="Helochares">H.</tp:taxon-name-part> <tp:taxon-name-part taxon-name-part-type="species" reg="lentus">lentus</tp:taxon-name-part></tp:taxon-name></italic> Sharp,</p><p><italic><tp:taxon-name><tp:taxon-name-part taxon-name-part-type="genus" reg="Helochares">H.</tp:taxon-name-part> <tp:taxon-name-part taxon-name-part-type="species" reg="lepidus">lepidus</tp:taxon-name-part></tp:taxon-name></italic> d’Orchymont,</p><p><italic><tp:taxon-name><tp:taxon-name-part taxon-name-part-type="genus" reg="Helochares">H.</tp:taxon-name-part> <tp:taxon-name-part taxon-name-part-type="species" reg="leptinus">leptinus</tp:taxon-name-part></tp:taxon-name></italic> d’Orchymont,</p><p><italic><tp:taxon-name><tp:taxon-name-part taxon-name-part-type="genus" reg="Helochares">H.</tp:taxon-name-part> <tp:taxon-name-part taxon-name-part-type="species" reg="lividoides">lividoides</tp:taxon-name-part></tp:taxon-name></italic> Hansen &amp; Hebauer,</p><p><italic><tp:taxon-name><tp:taxon-name-part taxon-name-part-type="genus" reg="Helochares">H.</tp:taxon-name-part> <tp:taxon-name-part taxon-name-part-type="species" reg="lividus">lividus</tp:taxon-name-part></tp:taxon-name></italic> (Forster),</p><p><italic><tp:taxon-name><tp:taxon-name-part taxon-name-part-type="genus" reg="Helochares">H.</tp:taxon-name-part> <tp:taxon-name-part taxon-name-part-type="species" reg="loticus">loticus</tp:taxon-name-part></tp:taxon-name></italic> Hebauer*,</p><p><italic><tp:taxon-name><tp:taxon-name-part taxon-name-part-type="genus" reg="Helochares">H.</tp:taxon-name-part> <tp:taxon-name-part taxon-name-part-type="species" reg="luridus">luridus</tp:taxon-name-part></tp:taxon-name></italic> (MacLeay),</p><p><italic><tp:taxon-name><tp:taxon-name-part taxon-name-part-type="genus" reg="Helochares">H.</tp:taxon-name-part> <tp:taxon-name-part taxon-name-part-type="species" reg="maculicollis">maculicollis</tp:taxon-name-part></tp:taxon-name></italic> Mulsant,</p><p><italic><tp:taxon-name><tp:taxon-name-part taxon-name-part-type="genus" reg="Helochares">H.</tp:taxon-name-part> <tp:taxon-name-part taxon-name-part-type="species" reg="mecarus">mecarus</tp:taxon-name-part></tp:taxon-name></italic> d’Orchymont,</p><p><italic><tp:taxon-name><tp:taxon-name-part taxon-name-part-type="genus" reg="Helochares">H.</tp:taxon-name-part> <tp:taxon-name-part taxon-name-part-type="species" reg="mediastinus">mediastinus</tp:taxon-name-part></tp:taxon-name></italic> d’Orchymont,</p><p><italic><tp:taxon-name><tp:taxon-name-part taxon-name-part-type="genus" reg="Helochares">H.</tp:taxon-name-part> <tp:taxon-name-part taxon-name-part-type="species" reg="melanophthalmus">melanophthalmus</tp:taxon-name-part></tp:taxon-name></italic> (Mulsant),</p><p><italic><tp:taxon-name><tp:taxon-name-part taxon-name-part-type="genus" reg="Helochares">H.</tp:taxon-name-part> <tp:taxon-name-part taxon-name-part-type="species" reg="mentinotus">mentinotus</tp:taxon-name-part></tp:taxon-name></italic> Kuwert,</p><p><italic><tp:taxon-name><tp:taxon-name-part taxon-name-part-type="genus" reg="Helochares">H.</tp:taxon-name-part> <tp:taxon-name-part taxon-name-part-type="species" reg="mersus">mersus</tp:taxon-name-part></tp:taxon-name></italic> d’Orchymont,</p><p><italic><tp:taxon-name><tp:taxon-name-part taxon-name-part-type="genus" reg="Helochares">H.</tp:taxon-name-part> <tp:taxon-name-part taxon-name-part-type="species" reg="minax">minax</tp:taxon-name-part></tp:taxon-name></italic> d’Orchymont,</p><p><italic><tp:taxon-name><tp:taxon-name-part taxon-name-part-type="genus" reg="Helochares">H.</tp:taxon-name-part> <tp:taxon-name-part taxon-name-part-type="species" reg="minor">minor</tp:taxon-name-part></tp:taxon-name></italic> d’Orchymont,</p><p><italic><tp:taxon-name><tp:taxon-name-part taxon-name-part-type="genus" reg="Helochares">H.</tp:taxon-name-part> <tp:taxon-name-part taxon-name-part-type="species" reg="minusculus">minusculus</tp:taxon-name-part></tp:taxon-name></italic> d’Orchymont,</p><p><italic><tp:taxon-name><tp:taxon-name-part taxon-name-part-type="genus" reg="Helochares">H.</tp:taxon-name-part> <tp:taxon-name-part taxon-name-part-type="species" reg="nebridius">nebridius</tp:taxon-name-part></tp:taxon-name></italic> d’Orchymont,</p><p><italic><tp:taxon-name><tp:taxon-name-part taxon-name-part-type="genus" reg="Helochares">H.</tp:taxon-name-part> <tp:taxon-name-part taxon-name-part-type="species" reg="negatus">negatus</tp:taxon-name-part></tp:taxon-name></italic> Hebauer*,</p><p><italic><tp:taxon-name><tp:taxon-name-part taxon-name-part-type="genus" reg="Helochares">H.</tp:taxon-name-part> <tp:taxon-name-part taxon-name-part-type="species" reg="neglectus">neglectus</tp:taxon-name-part></tp:taxon-name></italic> (Hope)***,</p><p><italic><tp:taxon-name><tp:taxon-name-part taxon-name-part-type="genus" reg="Helochares">H.</tp:taxon-name-part> <tp:taxon-name-part taxon-name-part-type="species" reg="nexus">nexus</tp:taxon-name-part></tp:taxon-name></italic> Short &amp; Girón**,</p><p><italic><tp:taxon-name><tp:taxon-name-part taxon-name-part-type="genus" reg="Helochares">H.</tp:taxon-name-part> <tp:taxon-name-part taxon-name-part-type="species" reg="nigrifrons">nigrifrons</tp:taxon-name-part></tp:taxon-name></italic> Brancsik,</p><p><italic><tp:taxon-name><tp:taxon-name-part taxon-name-part-type="genus" reg="Helochares">H.</tp:taxon-name-part> <tp:taxon-name-part taxon-name-part-type="species" reg="nigripalpis">nigripalpis</tp:taxon-name-part></tp:taxon-name></italic> Hebauer &amp; Hendrich*,</p><p><italic><tp:taxon-name><tp:taxon-name-part taxon-name-part-type="genus" reg="Helochares">H.</tp:taxon-name-part> <tp:taxon-name-part taxon-name-part-type="species" reg="nigroseriatus">nigroseriatus</tp:taxon-name-part></tp:taxon-name></italic> Hebauer*,</p><p><italic><tp:taxon-name><tp:taxon-name-part taxon-name-part-type="genus" reg="Helochares">H.</tp:taxon-name-part> <tp:taxon-name-part taxon-name-part-type="species" reg="nipponicus">nipponicus</tp:taxon-name-part></tp:taxon-name></italic> Hebauer***,</p><p><italic><tp:taxon-name><tp:taxon-name-part taxon-name-part-type="genus" reg="Helochares">H.</tp:taxon-name-part> <tp:taxon-name-part taxon-name-part-type="species" reg="normatus">normatus</tp:taxon-name-part></tp:taxon-name></italic> (LeConte),</p><p><italic><tp:taxon-name><tp:taxon-name-part taxon-name-part-type="genus" reg="Helochares">H.</tp:taxon-name-part> <tp:taxon-name-part taxon-name-part-type="species" reg="obscurus">obscurus</tp:taxon-name-part></tp:taxon-name></italic> (Müller)***,</p><p><italic><tp:taxon-name><tp:taxon-name-part taxon-name-part-type="genus" reg="Helochares">H.</tp:taxon-name-part> <tp:taxon-name-part taxon-name-part-type="species" reg="pallens">pallens</tp:taxon-name-part></tp:taxon-name></italic> (MacLeay)***,</p><p><italic><tp:taxon-name><tp:taxon-name-part taxon-name-part-type="genus" reg="Helochares">H.</tp:taxon-name-part> <tp:taxon-name-part taxon-name-part-type="species" reg="percyi">percyi</tp:taxon-name-part></tp:taxon-name></italic> Watts,</p><p><italic><tp:taxon-name><tp:taxon-name-part taxon-name-part-type="genus" reg="Helochares">H.</tp:taxon-name-part> <tp:taxon-name-part taxon-name-part-type="species" reg="perminutus">perminutus</tp:taxon-name-part></tp:taxon-name></italic> Hebauer,</p><p><italic><tp:taxon-name><tp:taxon-name-part taxon-name-part-type="genus" reg="Helochares">H.</tp:taxon-name-part> <tp:taxon-name-part taxon-name-part-type="species" reg="politus">politus</tp:taxon-name-part></tp:taxon-name></italic> Short &amp; Girón**,</p><p><italic><tp:taxon-name><tp:taxon-name-part taxon-name-part-type="genus" reg="Helochares">H.</tp:taxon-name-part> <tp:taxon-name-part taxon-name-part-type="species" reg="punctatus">punctatus</tp:taxon-name-part></tp:taxon-name></italic> Sharp,</p><p><italic><tp:taxon-name><tp:taxon-name-part taxon-name-part-type="genus" reg="Helochares">H.</tp:taxon-name-part> <tp:taxon-name-part taxon-name-part-type="species" reg="salvazai">salvazai</tp:taxon-name-part></tp:taxon-name></italic> d’Orchymont,</p><p><italic><tp:taxon-name><tp:taxon-name-part taxon-name-part-type="genus" reg="Helochares">H.</tp:taxon-name-part> <tp:taxon-name-part taxon-name-part-type="species" reg="schwendingeri">schwendingeri</tp:taxon-name-part></tp:taxon-name></italic> Hebauer,</p><p><italic><tp:taxon-name><tp:taxon-name-part taxon-name-part-type="genus" reg="Helochares">H.</tp:taxon-name-part> <tp:taxon-name-part taxon-name-part-type="species" reg="scitulus">scitulus</tp:taxon-name-part></tp:taxon-name></italic> Balfour-Browne,</p><p><italic><tp:taxon-name><tp:taxon-name-part taxon-name-part-type="genus" reg="Helochares">H.</tp:taxon-name-part> <tp:taxon-name-part taxon-name-part-type="species" reg="sharpi">sharpi</tp:taxon-name-part></tp:taxon-name></italic> (Kuwert)***,</p><p><italic><tp:taxon-name><tp:taxon-name-part taxon-name-part-type="genus" reg="Helochares">H.</tp:taxon-name-part> <tp:taxon-name-part taxon-name-part-type="species" reg="skalei">skalei</tp:taxon-name-part></tp:taxon-name></italic> Hebauer,</p><p><italic><tp:taxon-name><tp:taxon-name-part taxon-name-part-type="genus" reg="Helochares">H.</tp:taxon-name-part> <tp:taxon-name-part taxon-name-part-type="species" reg="steffani">steffani</tp:taxon-name-part></tp:taxon-name></italic> Hebauer*,</p><p><italic><tp:taxon-name><tp:taxon-name-part taxon-name-part-type="genus" reg="Helochares">H.</tp:taxon-name-part> <tp:taxon-name-part taxon-name-part-type="species" reg="stenius">stenius</tp:taxon-name-part></tp:taxon-name></italic> d’Orchymont,</p><p><italic><tp:taxon-name><tp:taxon-name-part taxon-name-part-type="genus" reg="Helochares">H.</tp:taxon-name-part> <tp:taxon-name-part taxon-name-part-type="species" reg="striatus">striatus</tp:taxon-name-part></tp:taxon-name></italic> Boheman,</p><p><italic><tp:taxon-name><tp:taxon-name-part taxon-name-part-type="genus" reg="Helochares">H.</tp:taxon-name-part> <tp:taxon-name-part taxon-name-part-type="species" reg="strictus">strictus</tp:taxon-name-part></tp:taxon-name></italic> d’Orchymont,</p><p><italic><tp:taxon-name><tp:taxon-name-part taxon-name-part-type="genus" reg="Helochares">H.</tp:taxon-name-part> <tp:taxon-name-part taxon-name-part-type="species" reg="strigellus">strigellus</tp:taxon-name-part></tp:taxon-name></italic> Hebauer*,</p><p><italic><tp:taxon-name><tp:taxon-name-part taxon-name-part-type="genus" reg="Helochares">H.</tp:taxon-name-part> <tp:taxon-name-part taxon-name-part-type="species" reg="structus">structus</tp:taxon-name-part></tp:taxon-name></italic> d’Orchymont,</p><p><italic><tp:taxon-name><tp:taxon-name-part taxon-name-part-type="genus" reg="Helochares">H.</tp:taxon-name-part> <tp:taxon-name-part taxon-name-part-type="species" reg="subtilis">subtilis</tp:taxon-name-part></tp:taxon-name></italic> d’Orchymont,</p><p><italic><tp:taxon-name><tp:taxon-name-part taxon-name-part-type="genus" reg="Helochares">H.</tp:taxon-name-part> <tp:taxon-name-part taxon-name-part-type="species" reg="tatei">tatei</tp:taxon-name-part></tp:taxon-name></italic> (Blackburn)***,</p><p><italic><tp:taxon-name><tp:taxon-name-part taxon-name-part-type="genus" reg="Helochares">H.</tp:taxon-name-part> <tp:taxon-name-part taxon-name-part-type="species" reg="tenuistriatus">tenuistriatus</tp:taxon-name-part></tp:taxon-name></italic> Régimbart,</p><p><italic><tp:taxon-name><tp:taxon-name-part taxon-name-part-type="genus" reg="Helochares">H.</tp:taxon-name-part> <tp:taxon-name-part taxon-name-part-type="species" reg="tristis">tristis</tp:taxon-name-part></tp:taxon-name></italic> (MacLeay)***,</p><p><italic><tp:taxon-name><tp:taxon-name-part taxon-name-part-type="genus" reg="Helochares">H.</tp:taxon-name-part> <tp:taxon-name-part taxon-name-part-type="species" reg="trujillo">trujillo</tp:taxon-name-part></tp:taxon-name></italic> Short &amp; Girón**,</p><p><italic><tp:taxon-name><tp:taxon-name-part taxon-name-part-type="genus" reg="Helochares">H.</tp:taxon-name-part> <tp:taxon-name-part taxon-name-part-type="species" reg="wagneri">wagneri</tp:taxon-name-part></tp:taxon-name></italic> Hebauer*,</p><p><italic><tp:taxon-name><tp:taxon-name-part taxon-name-part-type="genus" reg="Helochares">H.</tp:taxon-name-part> <tp:taxon-name-part taxon-name-part-type="species" reg="wattsi">wattsi</tp:taxon-name-part></tp:taxon-name></italic> Hebauer &amp; Hendrich*,</p><p><italic><tp:taxon-name><tp:taxon-name-part taxon-name-part-type="genus" reg="Helochares">H.</tp:taxon-name-part> <tp:taxon-name-part taxon-name-part-type="species" reg="yangae">yangae</tp:taxon-name-part></tp:taxon-name></italic> Hebauer, Hendrich &amp; Balke*,</p><p><italic><tp:taxon-name><tp:taxon-name-part taxon-name-part-type="genus" reg="Helochares">H.</tp:taxon-name-part> <tp:taxon-name-part taxon-name-part-type="species" reg="zamora">zamora</tp:taxon-name-part></tp:taxon-name></italic> Short &amp; Girón**.</p><p>For species marked with one asterisk (*) at least one paratype was available. For species marked with two asterisks (**) the holotype, and in some cases paratypes were examined in this study; all these specimens were card-mounted. For species marked with three asterisks (***) some specimens were pin-mounted, allowing to view ventral structures. For <italic><tp:taxon-name><tp:taxon-name-part taxon-name-part-type="genus" reg="Helochares">H.</tp:taxon-name-part> <tp:taxon-name-part taxon-name-part-type="species" reg="championi">championi</tp:taxon-name-part></tp:taxon-name></italic> Sharp one of the available specimens was previously compared with the holotype by A. Short.</p></tp:treatment-sec><tp:treatment-sec sec-type="Selected references" id="SECID0E1WDM"><title>Selected references.</title><p><xref ref-type="bibr" rid="B74">d’Orchymont 1939b</xref>, <xref ref-type="bibr" rid="B81">1943a</xref>, <xref ref-type="bibr" rid="B83">c</xref>, <xref ref-type="bibr" rid="B85">e</xref>: miscellaneous taxonomic works focused on <italic><tp:taxon-name><tp:taxon-name-part taxon-name-part-type="genus" reg="Helochares">Helochares</tp:taxon-name-part></tp:taxon-name></italic>, for the most part describing new species, some of which include aedeagal illustrations; <xref ref-type="bibr" rid="B138">Hansen 1982</xref>: notes on European species with morphological clarifications; <xref ref-type="bibr" rid="B139">Hansen 1991</xref>: generic diagnosis, synonyms, list of subgenera; <xref ref-type="bibr" rid="B288">Watts 1995</xref>: faunistic study for Australia; <xref ref-type="bibr" rid="B150">Hebauer 1996</xref>: faunistic study for Africa; Short and Girón 2017: faunistic study for the New World; Jia and Tang 2018: faunistic study for China; <xref ref-type="bibr" rid="B274">Short et al. 2021</xref>: phylogenetic placement and main clades within genus.</p></tp:treatment-sec><tp:treatment-sec><!--Section generated to contain objects referenced in tp:taxon-treatment.--><fig id="F1" position="float" orientation="portrait"><object-id xmlns:xlink="http://www.w3.org/1999/xlink" content-type="doi" xlink:type="simple">10.3897/zookeys.1045.63810.figure1</object-id><label>Figure 1.</label><caption><p>Variation across <tp:taxon-name><tp:taxon-name-part taxon-name-part-type="subfamily">Acidocerinae</tp:taxon-name-part></tp:taxon-name>, dorsal and lateral views <bold>A</bold><italic><tp:taxon-name><tp:taxon-name-part taxon-name-part-type="genus" reg="Colossochares">Colossochares</tp:taxon-name-part> <tp:taxon-name-part taxon-name-part-type="species" reg="ellipticus">ellipticus</tp:taxon-name-part></tp:taxon-name></italic><bold>B</bold><italic><tp:taxon-name><tp:taxon-name-part taxon-name-part-type="genus" reg="Peltochares">Peltochares</tp:taxon-name-part></tp:taxon-name></italic> sp. <bold>C</bold><italic><tp:taxon-name><tp:taxon-name-part taxon-name-part-type="genus" reg="Peltochares">Peltochares</tp:taxon-name-part> <tp:taxon-name-part taxon-name-part-type="species" reg="conspicuus">conspicuus</tp:taxon-name-part></tp:taxon-name></italic><bold>D</bold><italic><tp:taxon-name><tp:taxon-name-part taxon-name-part-type="genus" reg="Aulonochares">Aulonochares</tp:taxon-name-part> <tp:taxon-name-part taxon-name-part-type="species" reg="tubulus">tubulus</tp:taxon-name-part></tp:taxon-name></italic><bold>E</bold><italic><tp:taxon-name><tp:taxon-name-part taxon-name-part-type="genus" reg="Helochares">Helochares</tp:taxon-name-part></tp:taxon-name></italic> sp. <bold>F</bold><italic><tp:taxon-name><tp:taxon-name-part taxon-name-part-type="genus" reg="Helochares">Helochares</tp:taxon-name-part> <tp:taxon-name-part taxon-name-part-type="species" reg="tristis">tristis</tp:taxon-name-part></tp:taxon-name></italic><bold>G</bold><italic><tp:taxon-name><tp:taxon-name-part taxon-name-part-type="genus" reg="Novochares">Novochares</tp:taxon-name-part></tp:taxon-name></italic> sp. <bold>H</bold><italic><tp:taxon-name><tp:taxon-name-part taxon-name-part-type="genus" reg="Helopeltarium">Helopeltarium</tp:taxon-name-part> <tp:taxon-name-part taxon-name-part-type="species" reg="ferrugineum">ferrugineum</tp:taxon-name-part></tp:taxon-name></italic><bold>I</bold><italic><tp:taxon-name><tp:taxon-name-part taxon-name-part-type="genus" reg="Batochares">Batochares</tp:taxon-name-part></tp:taxon-name></italic> sp. <bold>J</bold><italic><tp:taxon-name><tp:taxon-name-part taxon-name-part-type="genus" reg="Helobata">Helobata</tp:taxon-name-part> <tp:taxon-name-part taxon-name-part-type="species" reg="larvalis">larvalis</tp:taxon-name-part></tp:taxon-name></italic><bold>K</bold><italic><tp:taxon-name><tp:taxon-name-part taxon-name-part-type="genus" reg="Radicitus">Radicitus</tp:taxon-name-part></tp:taxon-name></italic> sp. <bold>L</bold><italic><tp:taxon-name><tp:taxon-name-part taxon-name-part-type="genus" reg="Nanosaphes">Nanosaphes</tp:taxon-name-part> <tp:taxon-name-part taxon-name-part-type="species" reg="tricolor">tricolor</tp:taxon-name-part></tp:taxon-name></italic><bold>M</bold><tp:taxon-name><tp:taxon-name-part taxon-name-part-type="genus" reg="Agraphydrus">Agraphydrus</tp:taxon-name-part> <tp:taxon-name-part taxon-name-part-type="uncertainty-rank">cf.</tp:taxon-name-part> <tp:taxon-name-part taxon-name-part-type="species" reg="attenuatus">attenuatus</tp:taxon-name-part></tp:taxon-name><bold>N</bold><italic><tp:taxon-name><tp:taxon-name-part taxon-name-part-type="genus" reg="Tobochares">Tobochares</tp:taxon-name-part> <tp:taxon-name-part taxon-name-part-type="species" reg="luteomargo">luteomargo</tp:taxon-name-part></tp:taxon-name></italic><bold>O</bold><italic><tp:taxon-name><tp:taxon-name-part taxon-name-part-type="genus" reg="Tobochares">Tobochares</tp:taxon-name-part> <tp:taxon-name-part taxon-name-part-type="species" reg="sulcatus">sulcatus</tp:taxon-name-part></tp:taxon-name></italic><bold>P</bold><italic><tp:taxon-name><tp:taxon-name-part taxon-name-part-type="genus" reg="Quadriops">Quadriops</tp:taxon-name-part> <tp:taxon-name-part taxon-name-part-type="species" reg="similaris">similaris</tp:taxon-name-part></tp:taxon-name></italic><bold>Q</bold><italic><tp:taxon-name><tp:taxon-name-part taxon-name-part-type="genus" reg="Crucisternum">Crucisternum</tp:taxon-name-part> <tp:taxon-name-part taxon-name-part-type="species" reg="ouboteri">ouboteri</tp:taxon-name-part></tp:taxon-name></italic><bold>R</bold><italic><tp:taxon-name><tp:taxon-name-part taxon-name-part-type="genus" reg="Primocerus">Primocerus</tp:taxon-name-part> <tp:taxon-name-part taxon-name-part-type="species" reg="neutrum">neutrum</tp:taxon-name-part></tp:taxon-name></italic><bold>S</bold><italic><tp:taxon-name><tp:taxon-name-part taxon-name-part-type="genus" reg="Agraphydrus">Agraphydrus</tp:taxon-name-part> <tp:taxon-name-part taxon-name-part-type="species" reg="coomani">coomani</tp:taxon-name-part></tp:taxon-name></italic><bold>T</bold><italic><tp:taxon-name><tp:taxon-name-part taxon-name-part-type="genus" reg="Agraphydrus">Agraphydrus</tp:taxon-name-part></tp:taxon-name></italic> sp. <bold>U</bold><italic><tp:taxon-name><tp:taxon-name-part taxon-name-part-type="genus" reg="Globulosis">Globulosis</tp:taxon-name-part> <tp:taxon-name-part taxon-name-part-type="species" reg="flavus">flavus</tp:taxon-name-part></tp:taxon-name></italic><bold>V</bold><italic><tp:taxon-name><tp:taxon-name-part taxon-name-part-type="genus" reg="Crephelochares">Crephelochares</tp:taxon-name-part> <tp:taxon-name-part taxon-name-part-type="species" reg="nitescens">nitescens</tp:taxon-name-part></tp:taxon-name></italic>.</p></caption><graphic xmlns:xlink="http://www.w3.org/1999/xlink" xlink:href="zookeys-1045-001-g001.jpg" position="float" orientation="portrait" xlink:type="simple" id="oo_557400.jpg"><uri content-type="original_file" xlink:type="simple">https://binary.pensoft.net/fig/557400</uri></graphic></fig><fig id="F2" position="float" orientation="portrait"><object-id xmlns:xlink="http://www.w3.org/1999/xlink" content-type="doi" xlink:type="simple">10.3897/zookeys.1045.63810.figure2</object-id><label>Figure 2.</label><caption><p>Phylogeny of the <tp:taxon-name><tp:taxon-name-part taxon-name-part-type="subfamily">Acidocerinae</tp:taxon-name-part></tp:taxon-name> simplified from <xref ref-type="bibr" rid="B274">Short et al. (2021)</xref>, indicating the distribution, preferred habitat, and currently described number of species for each genus. For habitat, filled black circles indicate that at least some species of the genus are commonly found in this habitat; light grey circles indicate the genus has been found in this habitat, but is rare or not typical for the group; white circles indicate no species have been recorded for the genus in this habitat.</p></caption><graphic xmlns:xlink="http://www.w3.org/1999/xlink" xlink:href="zookeys-1045-001-g002.jpg" position="float" orientation="portrait" xlink:type="simple" id="oo_557401.jpg"><uri content-type="original_file" xlink:type="simple">https://binary.pensoft.net/fig/557401</uri></graphic></fig><fig id="F5" position="float" orientation="portrait"><object-id xmlns:xlink="http://www.w3.org/1999/xlink" content-type="doi" xlink:type="simple">10.3897/zookeys.1045.63810.figure5</object-id><label>Figure 5.</label><caption><p>Known distribution of genera of <tp:taxon-name><tp:taxon-name-part taxon-name-part-type="subfamily">Acidocerinae</tp:taxon-name-part></tp:taxon-name>: <italic><tp:taxon-name><tp:taxon-name-part taxon-name-part-type="genus" reg="Crucisternum">Crucisternum</tp:taxon-name-part></tp:taxon-name></italic>, <italic><tp:taxon-name><tp:taxon-name-part taxon-name-part-type="genus" reg="Ephydrolithus">Ephydrolithus</tp:taxon-name-part></tp:taxon-name></italic>, <italic><tp:taxon-name><tp:taxon-name-part taxon-name-part-type="genus" reg="Globulosis">Globulosis</tp:taxon-name-part></tp:taxon-name></italic>, <italic><tp:taxon-name><tp:taxon-name-part taxon-name-part-type="genus" reg="Helobata">Helobata</tp:taxon-name-part></tp:taxon-name></italic>, <italic><tp:taxon-name><tp:taxon-name-part taxon-name-part-type="genus" reg="Helochares">Helochares</tp:taxon-name-part></tp:taxon-name></italic>, <italic><tp:taxon-name><tp:taxon-name-part taxon-name-part-type="genus" reg="Helopeltarium">Helopeltarium</tp:taxon-name-part></tp:taxon-name></italic>, <italic><tp:taxon-name><tp:taxon-name-part taxon-name-part-type="genus" reg="Katasophistes">Katasophistes</tp:taxon-name-part></tp:taxon-name></italic>, and <italic><tp:taxon-name><tp:taxon-name-part taxon-name-part-type="genus" reg="Nanosaphes">Nanosaphes</tp:taxon-name-part></tp:taxon-name></italic>.</p></caption><graphic xmlns:xlink="http://www.w3.org/1999/xlink" xlink:href="zookeys-1045-001-g005.jpg" position="float" orientation="portrait" xlink:type="simple" id="oo_557404.jpg"><uri content-type="original_file" xlink:type="simple">https://binary.pensoft.net/fig/557404</uri></graphic></fig><fig id="F11" position="float" orientation="portrait"><object-id xmlns:xlink="http://www.w3.org/1999/xlink" content-type="doi" xlink:type="simple">10.3897/zookeys.1045.63810.figure11</object-id><label>Figure 11.</label><caption><p>Head of miscellaneous <tp:taxon-name><tp:taxon-name-part taxon-name-part-type="subfamily">Acidocerinae</tp:taxon-name-part></tp:taxon-name><bold>A–D</bold> anterolateral view: <bold>A</bold><italic><tp:taxon-name><tp:taxon-name-part taxon-name-part-type="genus" reg="Tobochares">Tobochares</tp:taxon-name-part> <tp:taxon-name-part taxon-name-part-type="species" reg="luteomargo">luteomargo</tp:taxon-name-part></tp:taxon-name></italic> with white arrow pointing to straight anterior margin of eye <bold>B</bold><italic><tp:taxon-name><tp:taxon-name-part taxon-name-part-type="genus" reg="Tobochares">Tobochares</tp:taxon-name-part> <tp:taxon-name-part taxon-name-part-type="species" reg="emarginatus">emarginatus</tp:taxon-name-part></tp:taxon-name></italic> with white arrow pointing to <tp:taxon-name><tp:taxon-name-part taxon-name-part-type="genus" reg="Tobochares"/><tp:taxon-name-part taxon-name-part-type="species" reg="canthus">canthus</tp:taxon-name-part></tp:taxon-name> emarginating anterior margin of eye <bold>C</bold><italic><tp:taxon-name><tp:taxon-name-part taxon-name-part-type="genus" reg="Quadriops">Quadriops</tp:taxon-name-part> <tp:taxon-name-part taxon-name-part-type="species" reg="politus">politus</tp:taxon-name-part></tp:taxon-name></italic> with white arrow pointing to <tp:taxon-name><tp:taxon-name-part taxon-name-part-type="genus" reg="Tobochares"/><tp:taxon-name-part taxon-name-part-type="species" reg="canthus">canthus</tp:taxon-name-part></tp:taxon-name> fully dividing the eye in dorsal and ventral faces <bold>D</bold><italic><tp:taxon-name><tp:taxon-name-part taxon-name-part-type="genus" reg="Batochares">Batochares</tp:taxon-name-part></tp:taxon-name></italic> sp. black arrow pointing to transverse carina on labrum <bold>E–L</bold> dorsal view of head: <bold>E</bold><italic><tp:taxon-name><tp:taxon-name-part taxon-name-part-type="genus" reg="Batochares">Batochares</tp:taxon-name-part></tp:taxon-name></italic> sp. <bold>F</bold><italic><tp:taxon-name><tp:taxon-name-part taxon-name-part-type="genus" reg="Helochares">Helochares</tp:taxon-name-part> <tp:taxon-name-part taxon-name-part-type="species" reg="tristis">tristis</tp:taxon-name-part></tp:taxon-name></italic><bold>G</bold><italic><tp:taxon-name><tp:taxon-name-part taxon-name-part-type="genus" reg="Crephelochares">Crephelochares</tp:taxon-name-part> <tp:taxon-name-part taxon-name-part-type="species" reg="nitescens">nitescens</tp:taxon-name-part></tp:taxon-name></italic>, <bold>H</bold><italic><tp:taxon-name><tp:taxon-name-part taxon-name-part-type="genus" reg="Chasmogenus">Chasmogenus</tp:taxon-name-part> <tp:taxon-name-part taxon-name-part-type="species" reg="australis">australis</tp:taxon-name-part></tp:taxon-name></italic> with black arrow pointing to preclypeal membrane <bold>I</bold><italic><tp:taxon-name><tp:taxon-name-part taxon-name-part-type="genus" reg="Colossochares">Colossochares</tp:taxon-name-part> <tp:taxon-name-part taxon-name-part-type="species" reg="ellipticus">ellipticus</tp:taxon-name-part></tp:taxon-name></italic><bold>J</bold><italic><tp:taxon-name><tp:taxon-name-part taxon-name-part-type="genus" reg="Aulonochares">Aulonochares</tp:taxon-name-part> <tp:taxon-name-part taxon-name-part-type="species" reg="tubulus">tubulus</tp:taxon-name-part></tp:taxon-name></italic><bold>K</bold><italic><tp:taxon-name><tp:taxon-name-part taxon-name-part-type="genus" reg="Peltochares">Peltochares</tp:taxon-name-part> <tp:taxon-name-part taxon-name-part-type="species" reg="conspicuus">conspicuus</tp:taxon-name-part></tp:taxon-name></italic><bold>L</bold><italic><tp:taxon-name><tp:taxon-name-part taxon-name-part-type="genus" reg="Helobata">Helobata</tp:taxon-name-part> <tp:taxon-name-part taxon-name-part-type="species" reg="larvalis">larvalis</tp:taxon-name-part></tp:taxon-name></italic>.</p></caption><graphic xmlns:xlink="http://www.w3.org/1999/xlink" xlink:href="zookeys-1045-001-g011.jpg" position="float" orientation="portrait" xlink:type="simple" id="oo_557410.jpg"><uri content-type="original_file" xlink:type="simple">https://binary.pensoft.net/fig/557410</uri></graphic></fig><fig id="F18" position="float" orientation="portrait"><object-id xmlns:xlink="http://www.w3.org/1999/xlink" content-type="doi" xlink:type="simple">10.3897/zookeys.1045.63810.figure18</object-id><label>Figure 18.</label><caption><p>Habitus of <italic><tp:taxon-name><tp:taxon-name-part taxon-name-part-type="genus" reg="Agraphydrus">Agraphydrus</tp:taxon-name-part></tp:taxon-name></italic> spp. <bold>A–C</bold><italic><tp:taxon-name><tp:taxon-name-part taxon-name-part-type="genus" reg="Agraphydrus">A.</tp:taxon-name-part> <tp:taxon-name-part taxon-name-part-type="species" reg="coomani">coomani</tp:taxon-name-part></tp:taxon-name></italic>: <bold>A</bold> dorsal habitus <bold>B</bold> lateral habitus <bold>C</bold> ventral habitus <bold>D–F</bold><italic><tp:taxon-name><tp:taxon-name-part taxon-name-part-type="genus" reg="Agraphydrus">A.</tp:taxon-name-part> <tp:taxon-name-part taxon-name-part-type="uncertainty-rank">cf.</tp:taxon-name-part> <tp:taxon-name-part taxon-name-part-type="species" reg="attenuatus">attenuatus</tp:taxon-name-part></tp:taxon-name></italic>: <bold>D</bold> dorsal habitus <bold>E</bold> lateral habitus <bold>F</bold> ventral habitus <bold>G–I</bold><italic><tp:taxon-name><tp:taxon-name-part taxon-name-part-type="genus" reg="Agraphydrus">A.</tp:taxon-name-part></tp:taxon-name></italic> sp. ex Madagascar: <bold>G</bold> dorsal habitus <bold>H</bold> lateral habitus <bold>I</bold> ventral habitus. Scale bars: 1 mm.</p></caption><graphic xmlns:xlink="http://www.w3.org/1999/xlink" xlink:href="zookeys-1045-001-g018.jpg" position="float" orientation="portrait" xlink:type="simple" id="oo_557417.jpg"><uri content-type="original_file" xlink:type="simple">https://binary.pensoft.net/fig/557417</uri></graphic></fig><fig id="F44" position="float" orientation="portrait"><object-id xmlns:xlink="http://www.w3.org/1999/xlink" content-type="doi" xlink:type="simple">10.3897/zookeys.1045.63810.figure44</object-id><label>Figure 44.</label><caption><p>Habitus of <italic><tp:taxon-name><tp:taxon-name-part taxon-name-part-type="genus" reg="Peltochares">Peltochares</tp:taxon-name-part></tp:taxon-name></italic> spp. <bold>A–C</bold><italic><tp:taxon-name><tp:taxon-name-part taxon-name-part-type="genus" reg="Peltochares">P.</tp:taxon-name-part> <tp:taxon-name-part taxon-name-part-type="species" reg="conspicuus">conspicuus</tp:taxon-name-part></tp:taxon-name></italic>: <bold>A</bold> dorsal habitus <bold>B</bold> lateral habitus <bold>C</bold> ventral habitus <bold>D–F</bold><italic><tp:taxon-name><tp:taxon-name-part taxon-name-part-type="genus" reg="Peltochares">P.</tp:taxon-name-part></tp:taxon-name></italic> sp. (Tanzania): <bold>D</bold> dorsal habitus <bold>E</bold> lateral habitus <bold>F</bold> ventral habitus. Scale bars: 1 mm.</p></caption><graphic xmlns:xlink="http://www.w3.org/1999/xlink" xlink:href="zookeys-1045-001-g044.jpg" position="float" orientation="portrait" xlink:type="simple" id="oo_557443.jpg"><uri content-type="original_file" xlink:type="simple">https://binary.pensoft.net/fig/557443</uri></graphic></fig><fig id="F42" position="float" orientation="portrait"><object-id xmlns:xlink="http://www.w3.org/1999/xlink" content-type="doi" xlink:type="simple">10.3897/zookeys.1045.63810.figure42</object-id><label>Figure 42.</label><caption><p>Habitus of <italic><tp:taxon-name><tp:taxon-name-part taxon-name-part-type="genus" reg="Novochares">Novochares</tp:taxon-name-part></tp:taxon-name></italic> spp. <bold>A–C</bold><italic><tp:taxon-name><tp:taxon-name-part taxon-name-part-type="genus" reg="Novochares">N.</tp:taxon-name-part> <tp:taxon-name-part taxon-name-part-type="species" reg="sallaei">sallaei</tp:taxon-name-part></tp:taxon-name></italic>: <bold>A</bold> dorsal habitus <bold>B</bold> lateral habitus <bold>C</bold> ventral habitus <bold>D–F</bold><italic>N.</italic> sp. (Peru): <bold>D</bold> dorsal habitus <bold>E</bold> lateral habitus <bold>F</bold> ventral habitus. Scale bars: 1 mm.</p></caption><graphic xmlns:xlink="http://www.w3.org/1999/xlink" xlink:href="zookeys-1045-001-g042.jpg" position="float" orientation="portrait" xlink:type="simple" id="oo_557441.jpg"><uri content-type="original_file" xlink:type="simple">https://binary.pensoft.net/fig/557441</uri></graphic></fig><fig id="F16" position="float" orientation="portrait"><object-id xmlns:xlink="http://www.w3.org/1999/xlink" content-type="doi" xlink:type="simple">10.3897/zookeys.1045.63810.figure16</object-id><label>Figure 16.</label><caption><p>Aedeagi <bold>A–E</bold> trilobed: <bold>A</bold> schematic <bold>B</bold><italic><tp:taxon-name><tp:taxon-name-part taxon-name-part-type="genus" reg="Chasmogenus">Chasmogenus</tp:taxon-name-part> <tp:taxon-name-part taxon-name-part-type="species" reg="schmits">schmits</tp:taxon-name-part></tp:taxon-name></italic><bold>C, D</bold> spiked: <bold>C</bold> schematic <bold>D</bold><italic><tp:taxon-name><tp:taxon-name-part taxon-name-part-type="genus" reg="Peltochares">Peltochares</tp:taxon-name-part> <tp:taxon-name-part taxon-name-part-type="species" reg="foveicollis">foveicollis</tp:taxon-name-part></tp:taxon-name></italic><bold>E, F</bold> tubular: <bold>E</bold> schematic <bold>F</bold><italic><tp:taxon-name><tp:taxon-name-part taxon-name-part-type="genus" reg="Helochares">Helochares</tp:taxon-name-part> <tp:taxon-name-part taxon-name-part-type="species" reg="politus">politus</tp:taxon-name-part></tp:taxon-name></italic><bold>G, H</bold> divided: <bold>G</bold> schematic <bold>H</bold><italic><tp:taxon-name><tp:taxon-name-part taxon-name-part-type="genus" reg="Novochares">Novochares</tp:taxon-name-part> <tp:taxon-name-part taxon-name-part-type="species" reg="pallipes">pallipes</tp:taxon-name-part></tp:taxon-name></italic>.</p></caption><graphic xmlns:xlink="http://www.w3.org/1999/xlink" xlink:href="zookeys-1045-001-g016.jpg" position="float" orientation="portrait" xlink:type="simple" id="oo_557415.jpg"><uri content-type="original_file" xlink:type="simple">https://binary.pensoft.net/fig/557415</uri></graphic></fig><fig id="F45" position="float" orientation="portrait"><object-id xmlns:xlink="http://www.w3.org/1999/xlink" content-type="doi" xlink:type="simple">10.3897/zookeys.1045.63810.figure45</object-id><label>Figure 45.</label><caption><p>Aedeagi of <italic><tp:taxon-name><tp:taxon-name-part taxon-name-part-type="genus" reg="Peltochares">Peltochares</tp:taxon-name-part></tp:taxon-name></italic> spp. <bold>A</bold><italic><tp:taxon-name><tp:taxon-name-part taxon-name-part-type="genus" reg="Peltochares">P.</tp:taxon-name-part> <tp:taxon-name-part taxon-name-part-type="species" reg="conspicuus">conspicuus</tp:taxon-name-part></tp:taxon-name></italic><bold>B</bold><italic><tp:taxon-name><tp:taxon-name-part taxon-name-part-type="genus" reg="Peltochares">P.</tp:taxon-name-part> <tp:taxon-name-part taxon-name-part-type="species" reg="foveicollis">foveicollis</tp:taxon-name-part></tp:taxon-name></italic><bold>C</bold><italic><tp:taxon-name><tp:taxon-name-part taxon-name-part-type="genus" reg="Peltochares">P.</tp:taxon-name-part></tp:taxon-name></italic> sp. (Australia) <bold>D</bold><italic><tp:taxon-name><tp:taxon-name-part taxon-name-part-type="genus" reg="Peltochares">P.</tp:taxon-name-part></tp:taxon-name></italic> sp. (Tanzania;). Scale bars: 1 mm.</p></caption><graphic xmlns:xlink="http://www.w3.org/1999/xlink" xlink:href="zookeys-1045-001-g045.jpg" position="float" orientation="portrait" xlink:type="simple" id="oo_557444.jpg"><uri content-type="original_file" xlink:type="simple">https://binary.pensoft.net/fig/557444</uri></graphic></fig><fig id="F43" position="float" orientation="portrait"><object-id xmlns:xlink="http://www.w3.org/1999/xlink" content-type="doi" xlink:type="simple">10.3897/zookeys.1045.63810.figure43</object-id><label>Figure 43.</label><caption><p>Aedeagi of <italic><tp:taxon-name><tp:taxon-name-part taxon-name-part-type="genus" reg="Novochares">Novochares</tp:taxon-name-part></tp:taxon-name></italic> spp. <bold>A</bold><italic>N.</italic> sp. (Ecuador) <bold>B</bold><italic><tp:taxon-name><tp:taxon-name-part taxon-name-part-type="genus" reg="Novochares">N.</tp:taxon-name-part> <tp:taxon-name-part taxon-name-part-type="species" reg="abbreviatus">abbreviatus</tp:taxon-name-part></tp:taxon-name></italic><bold>C</bold><italic><tp:taxon-name><tp:taxon-name-part taxon-name-part-type="genus" reg="Novochares">N.</tp:taxon-name-part> <tp:taxon-name-part taxon-name-part-type="species" reg="pallipes">pallipes</tp:taxon-name-part></tp:taxon-name></italic><bold>D</bold><italic><tp:taxon-name><tp:taxon-name-part taxon-name-part-type="genus" reg="Novochares">N.</tp:taxon-name-part> <tp:taxon-name-part taxon-name-part-type="species" reg="chaquensis">chaquensis</tp:taxon-name-part></tp:taxon-name></italic><bold>E</bold><italic><tp:taxon-name><tp:taxon-name-part taxon-name-part-type="genus" reg="Novochares">N.</tp:taxon-name-part> <tp:taxon-name-part taxon-name-part-type="species" reg="atratus">atratus</tp:taxon-name-part></tp:taxon-name></italic><bold>F</bold><italic><tp:taxon-name><tp:taxon-name-part taxon-name-part-type="genus" reg="Novochares">N.</tp:taxon-name-part> <tp:taxon-name-part taxon-name-part-type="species" reg="pichilingue">pichilingue</tp:taxon-name-part></tp:taxon-name></italic><bold>G</bold><tp:taxon-name><tp:taxon-name-part taxon-name-part-type="genus" reg="Novochares">N.</tp:taxon-name-part> <tp:taxon-name-part taxon-name-part-type="uncertainty-rank">cf.</tp:taxon-name-part> <tp:taxon-name-part taxon-name-part-type="species" reg="tectiformis">tectiformis</tp:taxon-name-part></tp:taxon-name><bold>H</bold><tp:taxon-name><tp:taxon-name-part taxon-name-part-type="genus" reg="Novochares">N.</tp:taxon-name-part> <tp:taxon-name-part taxon-name-part-type="uncertainty-rank">cf.</tp:taxon-name-part> <tp:taxon-name-part taxon-name-part-type="species" reg="coya">coya</tp:taxon-name-part></tp:taxon-name><bold>I</bold><tp:taxon-name><tp:taxon-name-part taxon-name-part-type="genus" reg="Novochares">N.</tp:taxon-name-part> <tp:taxon-name-part taxon-name-part-type="uncertainty-rank">cf.</tp:taxon-name-part> <tp:taxon-name-part taxon-name-part-type="species" reg="guadelupensis">guadelupensis</tp:taxon-name-part></tp:taxon-name><bold>J</bold><tp:taxon-name><tp:taxon-name-part taxon-name-part-type="genus" reg="Novochares">N.</tp:taxon-name-part> <tp:taxon-name-part taxon-name-part-type="uncertainty-rank">cf.</tp:taxon-name-part> <tp:taxon-name-part taxon-name-part-type="species" reg="cochlearis">cochlearis</tp:taxon-name-part></tp:taxon-name>. Scale bars: 0.5 mm.</p></caption><graphic xmlns:xlink="http://www.w3.org/1999/xlink" xlink:href="zookeys-1045-001-g043.jpg" position="float" orientation="portrait" xlink:type="simple" id="oo_557442.jpg"><uri content-type="original_file" xlink:type="simple">https://binary.pensoft.net/fig/557442</uri></graphic></fig><table-wrap id="T3" position="float" orientation="portrait"><label>Table 3.</label><caption><p>Summary of information on immature stages of <tp:taxon-name><tp:taxon-name-part taxon-name-part-type="subfamily">Acidocerinae</tp:taxon-name-part></tp:taxon-name>. Origin refers to the country where the adults, eggs, or larvae were collected according to the provided references.</p></caption><table id="TID0EWIOM" rules="all"><tbody><tr><td rowspan="1" colspan="1">
                  <bold>Species</bold>
                </td><td rowspan="1" colspan="1">
                  <bold>Origin</bold>
                </td><td rowspan="1" colspan="1">
                  <bold>Described stages</bold>
                </td><td rowspan="1" colspan="1">
                  <bold>References</bold>
                </td></tr><tr><td rowspan="1" colspan="1"><italic><tp:taxon-name><tp:taxon-name-part taxon-name-part-type="genus" reg="Agraphydrus">Agraphydrus</tp:taxon-name-part> <tp:taxon-name-part taxon-name-part-type="species" reg="hanseni">hanseni</tp:taxon-name-part></tp:taxon-name></italic> (Satô &amp; Yoshitomi) [as <italic><tp:taxon-name><tp:taxon-name-part taxon-name-part-type="genus" reg="Horelophopsis">Horelophopsis</tp:taxon-name-part> <tp:taxon-name-part taxon-name-part-type="species" reg="hanseni">hanseni</tp:taxon-name-part></tp:taxon-name></italic>]</td><td rowspan="1" colspan="1">Japan</td><td rowspan="1" colspan="1">Third instar larva</td><td rowspan="1" colspan="1">
                  <xref ref-type="bibr" rid="B217">Minoshima et al. 2013</xref>
                </td></tr><tr><td rowspan="1" colspan="1"><italic><tp:taxon-name><tp:taxon-name-part taxon-name-part-type="genus" reg="Agraphydrus">Agraphydrus</tp:taxon-name-part> <tp:taxon-name-part taxon-name-part-type="species" reg="narusei">narusei</tp:taxon-name-part></tp:taxon-name></italic> (Satô)</td><td rowspan="1" colspan="1">Japan</td><td rowspan="1" colspan="1">First and third instar larva</td><td rowspan="1" colspan="1">
                  <xref ref-type="bibr" rid="B216">Minoshima and Hayashi 2011</xref>
                </td></tr><tr><td rowspan="1" colspan="1"><italic><tp:taxon-name><tp:taxon-name-part taxon-name-part-type="genus" reg="Crephelochares">Crephelochares</tp:taxon-name-part> <tp:taxon-name-part taxon-name-part-type="species" reg="nitescens">nitescens</tp:taxon-name-part></tp:taxon-name></italic> (Fauvel) [as <italic><tp:taxon-name><tp:taxon-name-part taxon-name-part-type="genus" reg="Helochares">Helochares</tp:taxon-name-part> <tp:taxon-name-part taxon-name-part-type="species" reg="nitescens">nitescens</tp:taxon-name-part></tp:taxon-name></italic> or <italic><tp:taxon-name><tp:taxon-name-part taxon-name-part-type="genus" reg="Chasmogenus">Chasmogenus</tp:taxon-name-part> <tp:taxon-name-part taxon-name-part-type="species" reg="nitescens">nitescens</tp:taxon-name-part></tp:taxon-name></italic>]</td><td rowspan="1" colspan="1">Australia</td><td rowspan="1" colspan="1">Eggs, egg case, first and third instar larvae, pupa</td><td rowspan="1" colspan="1"><xref ref-type="bibr" rid="B2">Anderson 1976</xref>; <xref ref-type="bibr" rid="B4">Archangelsky 1997</xref></td></tr><tr><td rowspan="1" colspan="1"><italic><tp:taxon-name><tp:taxon-name-part taxon-name-part-type="genus" reg="Helobata">Helobata</tp:taxon-name-part> <tp:taxon-name-part taxon-name-part-type="species" reg="larvalis">larvalis</tp:taxon-name-part></tp:taxon-name></italic> (Horn)</td><td rowspan="1" colspan="1">Guatemala</td><td rowspan="1" colspan="1">Egg case, first instar larva</td><td rowspan="1" colspan="1"><xref ref-type="bibr" rid="B281">Spangler and Cross 1972</xref>; <xref ref-type="bibr" rid="B4">Archangelsky 1997</xref></td></tr><tr><td rowspan="1" colspan="1"><italic><tp:taxon-name><tp:taxon-name-part taxon-name-part-type="genus" reg="Helochares">Helochares</tp:taxon-name-part> <tp:taxon-name-part taxon-name-part-type="species" reg="anchoralis">anchoralis</tp:taxon-name-part></tp:taxon-name></italic> Sharp</td><td rowspan="1" colspan="1">Japan</td><td rowspan="1" colspan="1">First instar larva</td><td rowspan="1" colspan="1">
                  <xref ref-type="bibr" rid="B216">Minoshima and Hayashi 2011</xref>
                </td></tr><tr><td rowspan="1" colspan="1"><italic><tp:taxon-name><tp:taxon-name-part taxon-name-part-type="genus" reg="Helochares">Helochares</tp:taxon-name-part> <tp:taxon-name-part taxon-name-part-type="species" reg="clypeatus">clypeatus</tp:taxon-name-part></tp:taxon-name></italic> (Blackburn)</td><td rowspan="1" colspan="1">Australia</td><td rowspan="1" colspan="1">Third instar larva</td><td rowspan="1" colspan="1">
                  <xref ref-type="bibr" rid="B289">Watts 2002</xref>
                </td></tr><tr><td rowspan="1" colspan="1"><italic><tp:taxon-name><tp:taxon-name-part taxon-name-part-type="genus" reg="Helochares">Helochares</tp:taxon-name-part> <tp:taxon-name-part taxon-name-part-type="species" reg="lividus">lividus</tp:taxon-name-part></tp:taxon-name></italic> (Forster) [also <italic><tp:taxon-name><tp:taxon-name-part taxon-name-part-type="genus" reg="Helochares">Helochares</tp:taxon-name-part> <tp:taxon-name-part taxon-name-part-type="species" reg="griseus">griseus</tp:taxon-name-part></tp:taxon-name></italic> (Fabricius)]*</td><td rowspan="1" colspan="1">Unknown (Palearctic) – Italy</td><td rowspan="1" colspan="1">Unknown stage larva in <xref ref-type="bibr" rid="B47">d’Orchymont 1913b</xref>; first, second and third instar larvae in <xref ref-type="bibr" rid="B228">Panzera 1932</xref></td><td rowspan="1" colspan="1"><xref ref-type="bibr" rid="B47">d’Orchymont 1913b</xref>; <xref ref-type="bibr" rid="B228">Panzera 1932</xref></td></tr><tr><td rowspan="1" colspan="1"><italic><tp:taxon-name><tp:taxon-name-part taxon-name-part-type="genus" reg="Helochares">Helochares</tp:taxon-name-part> <tp:taxon-name-part taxon-name-part-type="species" reg="luridus">luridus</tp:taxon-name-part></tp:taxon-name></italic> (MacLeay)</td><td rowspan="1" colspan="1">Australia</td><td rowspan="1" colspan="1">Third instar larva</td><td rowspan="1" colspan="1">
                  <xref ref-type="bibr" rid="B289">Watts 2002</xref>
                </td></tr><tr><td rowspan="1" colspan="1"><italic><tp:taxon-name><tp:taxon-name-part taxon-name-part-type="genus" reg="Helochares">Helochares</tp:taxon-name-part> <tp:taxon-name-part taxon-name-part-type="species" reg="maculicollis">maculicollis</tp:taxon-name-part></tp:taxon-name></italic> Mulsant</td><td rowspan="1" colspan="1">USA</td><td rowspan="1" colspan="1">Eggs, first and third instar larvae, pupa</td><td rowspan="1" colspan="1"><xref ref-type="bibr" rid="B244">Richmond 1920</xref>; <xref ref-type="bibr" rid="B4">Archangelsky 1997</xref></td></tr><tr><td rowspan="1" colspan="1"><italic><tp:taxon-name><tp:taxon-name-part taxon-name-part-type="genus" reg="Helochares">Helochares</tp:taxon-name-part> <tp:taxon-name-part taxon-name-part-type="species" reg="nipponicus">nipponicus</tp:taxon-name-part></tp:taxon-name></italic> Hebauer</td><td rowspan="1" colspan="1">Japan</td><td rowspan="1" colspan="1">First, second and third instar larvae</td><td rowspan="1" colspan="1">
                  <xref ref-type="bibr" rid="B216">Minoshima and Hayashi 2011</xref>
                </td></tr><tr><td rowspan="1" colspan="1"><italic><tp:taxon-name><tp:taxon-name-part taxon-name-part-type="genus" reg="Helochares">Helochares</tp:taxon-name-part> <tp:taxon-name-part taxon-name-part-type="species" reg="pallens">pallens</tp:taxon-name-part></tp:taxon-name></italic> (MacLeay)</td><td rowspan="1" colspan="1">Japan</td><td rowspan="1" colspan="1">First, second and third instar larvae</td><td rowspan="1" colspan="1">
                  <xref ref-type="bibr" rid="B216">Minoshima and Hayashi 2011</xref>
                </td></tr><tr><td rowspan="1" colspan="1"><italic><tp:taxon-name><tp:taxon-name-part taxon-name-part-type="genus" reg="Helochares">Helochares</tp:taxon-name-part> <tp:taxon-name-part taxon-name-part-type="species" reg="tenuistriatus">tenuistriatus</tp:taxon-name-part></tp:taxon-name></italic> Régimbart</td><td rowspan="1" colspan="1">Australia</td><td rowspan="1" colspan="1">Third instar larva</td><td rowspan="1" colspan="1">
                  <xref ref-type="bibr" rid="B289">Watts 2002</xref>
                </td></tr><tr><td rowspan="1" colspan="1"><italic><tp:taxon-name><tp:taxon-name-part taxon-name-part-type="genus" reg="Helochares">Helochares</tp:taxon-name-part> <tp:taxon-name-part taxon-name-part-type="species" reg="tristis">tristis</tp:taxon-name-part></tp:taxon-name></italic> (MacLeay)</td><td rowspan="1" colspan="1">Australia</td><td rowspan="1" colspan="1">Eggs, first, second and third instar larvae, pupa</td><td rowspan="1" colspan="1"><xref ref-type="bibr" rid="B2">Anderson 1976</xref>; <xref ref-type="bibr" rid="B289">Watts 2002</xref></td></tr><tr><td rowspan="1" colspan="1"><italic><tp:taxon-name><tp:taxon-name-part taxon-name-part-type="genus" reg="Novochares">Novochares</tp:taxon-name-part> <tp:taxon-name-part taxon-name-part-type="species" reg="pallipes">pallipes</tp:taxon-name-part></tp:taxon-name></italic> (Brullé) [as <tp:taxon-name><tp:taxon-name-part taxon-name-part-type="genus" reg="Helochares">Helochares</tp:taxon-name-part></tp:taxon-name> (s. str.) <tp:taxon-name><tp:taxon-name-part taxon-name-part-type="genus" reg="Helochares"/><tp:taxon-name-part taxon-name-part-type="species" reg="pallipes">pallipes</tp:taxon-name-part></tp:taxon-name>]</td><td rowspan="1" colspan="1">Argentina</td><td rowspan="1" colspan="1">Egg sac, first, second and third instar larvae, pupa</td><td rowspan="1" colspan="1">
                  <xref ref-type="bibr" rid="B105">Fernández 1983</xref>
                </td></tr><tr><td rowspan="1" colspan="1"><italic><tp:taxon-name><tp:taxon-name-part taxon-name-part-type="genus" reg="Peltochares">Peltochares</tp:taxon-name-part> <tp:taxon-name-part taxon-name-part-type="species" reg="conspicuus">conspicuus</tp:taxon-name-part></tp:taxon-name></italic> Régimbart**</td><td rowspan="1" colspan="1">Madagascar</td><td rowspan="1" colspan="1">Unknown stage larva</td><td rowspan="1" colspan="1">
                  <xref ref-type="bibr" rid="B24">Bertrand 1962</xref>
                </td></tr><tr><td rowspan="1" colspan="1"><italic><tp:taxon-name><tp:taxon-name-part taxon-name-part-type="genus" reg="Peltochares">Peltochares</tp:taxon-name-part> <tp:taxon-name-part taxon-name-part-type="species" reg="foveicollis">foveicollis</tp:taxon-name-part></tp:taxon-name></italic> (Montrouzier) [as <italic><tp:taxon-name><tp:taxon-name-part taxon-name-part-type="genus" reg="Helochares">Helochares</tp:taxon-name-part> <tp:taxon-name-part taxon-name-part-type="species" reg="foveicollis">foveicollis</tp:taxon-name-part></tp:taxon-name></italic>]</td><td rowspan="1" colspan="1">Australia</td><td rowspan="1" colspan="1">Third instar larva</td><td rowspan="1" colspan="1">
                  <xref ref-type="bibr" rid="B289">Watts 2002</xref>
                </td></tr><tr><td rowspan="1" colspan="1"><italic><tp:taxon-name><tp:taxon-name-part taxon-name-part-type="genus" reg="Sindolus">Sindolus</tp:taxon-name-part> <tp:taxon-name-part taxon-name-part-type="species" reg="femoratus">femoratus</tp:taxon-name-part></tp:taxon-name></italic> (Fernández) [as <tp:taxon-name><tp:taxon-name-part taxon-name-part-type="genus" reg="Helochares">Helochares</tp:taxon-name-part> (<tp:taxon-name-part taxon-name-part-type="subgenus" reg="Sindolus">Sindolus</tp:taxon-name-part>) <tp:taxon-name-part taxon-name-part-type="species" reg="femoratus">femoratus</tp:taxon-name-part></tp:taxon-name>]</td><td rowspan="1" colspan="1">Argentina</td><td rowspan="1" colspan="1">Egg case, first, second and third instar larvae, pupae</td><td rowspan="1" colspan="1">
                  <xref ref-type="bibr" rid="B108">Fernández 2004</xref>
                </td></tr><tr><td rowspan="1" colspan="1"><italic><tp:taxon-name><tp:taxon-name-part taxon-name-part-type="genus" reg="Sindolus">Sindolus</tp:taxon-name-part> <tp:taxon-name-part taxon-name-part-type="species" reg="talarum">talarum</tp:taxon-name-part></tp:taxon-name></italic> (Fernández) [as <tp:taxon-name><tp:taxon-name-part taxon-name-part-type="genus" reg="Helochares">Helochares</tp:taxon-name-part> (<tp:taxon-name-part taxon-name-part-type="subgenus" reg="Sindolus">Sindolus</tp:taxon-name-part>) <tp:taxon-name-part taxon-name-part-type="species" reg="talarum">talarum</tp:taxon-name-part></tp:taxon-name>]</td><td rowspan="1" colspan="1">Argentina</td><td rowspan="1" colspan="1">Egg case, first, second and third instar larvae, pupae</td><td rowspan="1" colspan="1">
                  <xref ref-type="bibr" rid="B105">Fernández 1983</xref>
                </td></tr></tbody></table><table-wrap-foot><fn><p>* <xref ref-type="bibr" rid="B228">Panzera (1932)</xref> described the larvae of “<italic><tp:taxon-name><tp:taxon-name-part taxon-name-part-type="genus" reg="Helochares">Helochares</tp:taxon-name-part> <tp:taxon-name-part taxon-name-part-type="species" reg="griseus">griseus</tp:taxon-name-part></tp:taxon-name></italic>” (p. 54) and <italic><tp:taxon-name><tp:taxon-name-part taxon-name-part-type="genus" reg="Helochares">Helochares</tp:taxon-name-part> <tp:taxon-name-part taxon-name-part-type="species" reg="lividus">lividus</tp:taxon-name-part></tp:taxon-name></italic> (p. 60); “<italic><tp:taxon-name><tp:taxon-name-part taxon-name-part-type="genus" reg="Helochares">Helochares</tp:taxon-name-part> <tp:taxon-name-part taxon-name-part-type="species" reg="griseus">griseus</tp:taxon-name-part></tp:taxon-name></italic>” is a synonym of <italic><tp:taxon-name><tp:taxon-name-part taxon-name-part-type="genus" reg="Helochares">Helochares</tp:taxon-name-part> <tp:taxon-name-part taxon-name-part-type="species" reg="lividus">lividus</tp:taxon-name-part></tp:taxon-name></italic> (Forster), with some varieties of “<italic><tp:taxon-name><tp:taxon-name-part taxon-name-part-type="genus" reg="Helochares">Helochares</tp:taxon-name-part> <tp:taxon-name-part taxon-name-part-type="species" reg="griseus">griseus</tp:taxon-name-part></tp:taxon-name></italic>” synonymized with <italic><tp:taxon-name><tp:taxon-name-part taxon-name-part-type="genus" reg="Helochares">Helochares</tp:taxon-name-part> <tp:taxon-name-part taxon-name-part-type="species" reg="obscurus">obscurus</tp:taxon-name-part></tp:taxon-name></italic> (Müller). This description might correspond to <italic><tp:taxon-name><tp:taxon-name-part taxon-name-part-type="genus" reg="Helochares">Helochares</tp:taxon-name-part> <tp:taxon-name-part taxon-name-part-type="species" reg="lividus">lividus</tp:taxon-name-part></tp:taxon-name></italic> (Forster) or <italic><tp:taxon-name><tp:taxon-name-part taxon-name-part-type="genus" reg="Helochares">Helochares</tp:taxon-name-part> <tp:taxon-name-part taxon-name-part-type="species" reg="obscurus">obscurus</tp:taxon-name-part></tp:taxon-name></italic> (Müller). **<italic><tp:taxon-name><tp:taxon-name-part taxon-name-part-type="genus" reg="Peltochares">Peltochares</tp:taxon-name-part> <tp:taxon-name-part taxon-name-part-type="species" reg="conspicuus">conspicuus</tp:taxon-name-part></tp:taxon-name></italic> has never been reported from Madagascar. The species identification is likely incorrect.</p></fn></table-wrap-foot></table-wrap></tp:treatment-sec><ref-list><ref id="B274"><mixed-citation xmlns:xlink="http://www.w3.org/1999/xlink" xlink:type="simple"><person-group><name name-style="western"><surname>Short</surname><given-names>AEZ</given-names></name><name name-style="western"><surname>Girón</surname><given-names>JC</given-names></name><name name-style="western"><surname>Toussaint</surname><given-names>EFA</given-names></name></person-group> (<year>2021</year>) <article-title>Evolution and biogeography of acidocerine water scavenger beetles (<tp:taxon-name><tp:taxon-name-part taxon-name-part-type="order">Coleoptera</tp:taxon-name-part></tp:taxon-name>: <tp:taxon-name><tp:taxon-name-part taxon-name-part-type="family">Hydrophilidae</tp:taxon-name-part></tp:taxon-name>) shaped by Gondwanan vicariance and Cenozoic isolation of South America.</article-title><source>Systematic Entomology</source><volume>46</volume>(<issue>2</issue>): <fpage>380</fpage>–<lpage>395</lpage>. <ext-link xlink:type="simple" ext-link-type="doi" xlink:href="10.1111/syen.12467">https://doi.org/10.1111/syen.12467</ext-link></mixed-citation></ref><ref id="B81"><mixed-citation xmlns:xlink="http://www.w3.org/1999/xlink" xlink:type="simple"><person-group><name name-style="western"><surname>d’Orchymont</surname><given-names>A</given-names></name></person-group> (<year>1943a</year>) <article-title>Nouvelles notes sur les <tp:taxon-name><tp:taxon-name-part taxon-name-part-type="genus">Helochares</tp:taxon-name-part> (<tp:taxon-name-part taxon-name-part-type="subgenus">Hydrobaticus</tp:taxon-name-part>)</tp:taxon-name>. (<tp:taxon-name><tp:taxon-name-part taxon-name-part-type="order">Coleoptera</tp:taxon-name-part></tp:taxon-name> Palpicornia <tp:taxon-name><tp:taxon-name-part taxon-name-part-type="family">Hydrophilidae</tp:taxon-name-part></tp:taxon-name>).</article-title><source>Bulletin du Musée royal d’Histoire naturelle de Belgique</source><volume>19</volume>(<issue>20</issue>): <fpage>1</fpage>–<lpage>12</lpage>.</mixed-citation></ref><ref id="B50"><mixed-citation xmlns:xlink="http://www.w3.org/1999/xlink" xlink:type="simple"><person-group><name name-style="western"><surname>d’Orchymont</surname><given-names>A</given-names></name></person-group> (<year>1919c</year>) <article-title>Contribution à l’étude des sous-familles des <tp:taxon-name><tp:taxon-name-part taxon-name-part-type="subfamily">Sphaeridiinae</tp:taxon-name-part></tp:taxon-name> et des <tp:taxon-name><tp:taxon-name-part taxon-name-part-type="subfamily">Hydrophilinae</tp:taxon-name-part></tp:taxon-name> (Col. <tp:taxon-name><tp:taxon-name-part taxon-name-part-type="family">Hydrophilidae</tp:taxon-name-part></tp:taxon-name>).</article-title><source>Annales de la Société entomologique de France</source><volume>88</volume>(<issue>1–2</issue>): <fpage>105</fpage>–<lpage>168</lpage>. <ext-link xlink:type="simple" ext-link-type="uri" xlink:href="https://biodiversitylibrary.org/page/9486175">https://biodiversitylibrary.org/page/9486175</ext-link></mixed-citation></ref><ref id="B285"><mixed-citation xmlns:xlink="http://www.w3.org/1999/xlink" xlink:type="simple"><person-group><name name-style="western"><surname>Thomson</surname><given-names>CG</given-names></name></person-group> (<year>1859</year>) <source>Skandinaviens <tp:taxon-name><tp:taxon-name-part taxon-name-part-type="order">Coleoptera</tp:taxon-name-part></tp:taxon-name>. I Tom.</source><publisher-name>Berlingska Boktryckeriet</publisher-name>, <publisher-loc>Lund</publisher-loc>, <size units="page">290 pp</size>. <ext-link xlink:type="simple" ext-link-type="uri" xlink:href="https://biodiversitylibrary.org/page/54335801">https://biodiversitylibrary.org/page/54335801</ext-link></mixed-citation></ref><ref id="B139"><mixed-citation xmlns:xlink="http://www.w3.org/1999/xlink" xlink:type="simple"><person-group><name name-style="western"><surname>Hansen</surname><given-names>M</given-names></name></person-group> (<year>1991</year>) <article-title>The hydrophiloid beetles. Phylogeny, classification and a revision of the genera (<tp:taxon-name><tp:taxon-name-part taxon-name-part-type="order">Coleoptera</tp:taxon-name-part></tp:taxon-name>: <tp:taxon-name><tp:taxon-name-part taxon-name-part-type="family">Hydrophilidae</tp:taxon-name-part></tp:taxon-name>).</article-title><source>Biologiske Skrifter</source><volume>40</volume>: <fpage>1</fpage>–<lpage>367</lpage>.</mixed-citation></ref><ref id="B4"><mixed-citation xmlns:xlink="http://www.w3.org/1999/xlink" xlink:type="simple"><person-group><name name-style="western"><surname>Archangelsky</surname><given-names>M</given-names></name></person-group> (<year>1997</year>) <article-title>Studies on the biology, ecology, and systematics of the immature stages of New World <tp:taxon-name><tp:taxon-name-part taxon-name-part-type="superfamily">Hydrophiloidea</tp:taxon-name-part></tp:taxon-name> (<tp:taxon-name><tp:taxon-name-part taxon-name-part-type="order">Coleoptera</tp:taxon-name-part></tp:taxon-name>: <tp:taxon-name><tp:taxon-name-part taxon-name-part-type="infraorder">Staphyliniformia</tp:taxon-name-part></tp:taxon-name>).</article-title><source>Bulletin of the Ohio Biological Survey</source><volume>12</volume>(<issue>1</issue>): <fpage>1</fpage>–<lpage>207</lpage>.</mixed-citation></ref><ref id="B93"><mixed-citation xmlns:xlink="http://www.w3.org/1999/xlink" xlink:type="simple"><person-group><name name-style="western"><surname>Dong</surname><given-names>X</given-names></name><name name-style="western"><surname>Bian</surname><given-names>D</given-names></name></person-group> (<year>2021</year>) <article-title>Three new species and two new records of <tp:taxon-name><tp:taxon-name-part taxon-name-part-type="genus">Helochares</tp:taxon-name-part> (<tp:taxon-name-part taxon-name-part-type="subgenus">Hydrobaticus</tp:taxon-name-part>)</tp:taxon-name> MacLeay, 1871 from China (<tp:taxon-name><tp:taxon-name-part taxon-name-part-type="order">Coleoptera</tp:taxon-name-part></tp:taxon-name>: <tp:taxon-name><tp:taxon-name-part taxon-name-part-type="family">Hydrophilidae</tp:taxon-name-part></tp:taxon-name>: <tp:taxon-name><tp:taxon-name-part taxon-name-part-type="subfamily">Acidocerinae</tp:taxon-name-part></tp:taxon-name>).</article-title><source>Zootaxa</source><volume>4950</volume>: <fpage>166</fpage>–<lpage>180</lpage>. <ext-link xlink:type="simple" ext-link-type="doi" xlink:href="10.11646/zootaxa.4950.1.9">https://doi.org/10.11646/zootaxa.4950.1.9</ext-link></mixed-citation></ref><ref id="B2"><mixed-citation xmlns:xlink="http://www.w3.org/1999/xlink" xlink:type="simple"><person-group><name name-style="western"><surname>Anderson</surname><given-names>JME</given-names></name></person-group> (<year>1976</year>) <article-title>Aquatic <tp:taxon-name><tp:taxon-name-part taxon-name-part-type="family">Hydrophilidae</tp:taxon-name-part></tp:taxon-name> (<tp:taxon-name><tp:taxon-name-part taxon-name-part-type="order">Coleoptera</tp:taxon-name-part></tp:taxon-name>). The biology of some Australian species with descriptions of immature stages reared in the laboratory.</article-title><source>Australian Journal of Entomology</source><volume>15</volume>(<issue>2</issue>): <fpage>219</fpage>–<lpage>228</lpage>. <ext-link xlink:type="simple" ext-link-type="doi" xlink:href="10.1111/j.1440-6055.1976.tb01696.x">https://doi.org/10.1111/j.1440-6055.1976.tb01696.x</ext-link></mixed-citation></ref><ref id="B112"><mixed-citation xmlns:xlink="http://www.w3.org/1999/xlink" xlink:type="simple"><person-group><name name-style="western"><surname>Fikáček</surname><given-names>M</given-names></name></person-group> (<year>2003</year>) Commented review of immature stages of World <tp:taxon-name><tp:taxon-name-part taxon-name-part-type="superfamily">Hydrophiloidea</tp:taxon-name-part></tp:taxon-name> (<tp:taxon-name><tp:taxon-name-part taxon-name-part-type="order">Coleoptera</tp:taxon-name-part></tp:taxon-name>: <tp:taxon-name><tp:taxon-name-part taxon-name-part-type="infraorder">Staphyliniformia</tp:taxon-name-part></tp:taxon-name>). Bachelor Seminar Work, Charles University, Prague.</mixed-citation></ref><ref id="B47"><mixed-citation xmlns:xlink="http://www.w3.org/1999/xlink" xlink:type="simple"><person-group><name name-style="western"><surname>d’Orchymont</surname><given-names>A</given-names></name></person-group> (<year>1913b</year>) <article-title>Contribution à l’etude des larves Hydrophilides.</article-title><source>Annales de Biologie Lacustre</source><volume>6</volume>: <fpage>173</fpage>–<lpage>214</lpage>.</mixed-citation></ref><ref id="B228"><mixed-citation xmlns:xlink="http://www.w3.org/1999/xlink" xlink:type="simple"><person-group><name name-style="western"><surname>Panzera</surname><given-names>O</given-names></name></person-group> (<year>1932</year>) <article-title>Descrizione delle larve di <italic><tp:taxon-name><tp:taxon-name-part taxon-name-part-type="genus">Helochares</tp:taxon-name-part> <tp:taxon-name-part taxon-name-part-type="species">griseus</tp:taxon-name-part></tp:taxon-name></italic> Fabr. e <italic><tp:taxon-name><tp:taxon-name-part taxon-name-part-type="genus">H.</tp:taxon-name-part> <tp:taxon-name-part taxon-name-part-type="species">lividus</tp:taxon-name-part></tp:taxon-name></italic> Forst. (<tp:taxon-name><tp:taxon-name-part taxon-name-part-type="order">Coleoptera</tp:taxon-name-part></tp:taxon-name>-<tp:taxon-name><tp:taxon-name-part taxon-name-part-type="family">Hydrophilidae</tp:taxon-name-part></tp:taxon-name>).</article-title><source>Memorie della Società entomologica italiana</source><volume>11</volume>(<issue>2</issue>): <fpage>52</fpage>–<lpage>63</lpage>.</mixed-citation></ref><ref id="B244"><mixed-citation xmlns:xlink="http://www.w3.org/1999/xlink" xlink:type="simple"><person-group><name name-style="western"><surname>Richmond</surname><given-names>EA</given-names></name></person-group> (<year>1920</year>) <article-title>Studies on the biology of the aquatic <tp:taxon-name><tp:taxon-name-part taxon-name-part-type="family">Hydrophilidae</tp:taxon-name-part></tp:taxon-name>.</article-title><source>Bulletin of the American Museum of Natural History</source><volume>42</volume>(<issue>1</issue>): <fpage>1</fpage>–<lpage>93</lpage>. [+ 16 pls.] <ext-link xlink:type="simple" ext-link-type="uri" xlink:href="https://digitallibrary.amnh.org/handle/2246/947">https://digitallibrary.amnh.org/handle/2246/947</ext-link></mixed-citation></ref><ref id="B289"><mixed-citation xmlns:xlink="http://www.w3.org/1999/xlink" xlink:type="simple"><person-group><name name-style="western"><surname>Watts</surname><given-names>CHS</given-names></name></person-group> (<year>2002</year>) <article-title>The larvae of some Australian aquatic <tp:taxon-name><tp:taxon-name-part taxon-name-part-type="family">Hydrophilidae</tp:taxon-name-part></tp:taxon-name> (<tp:taxon-name><tp:taxon-name-part taxon-name-part-type="order">Coleoptera</tp:taxon-name-part></tp:taxon-name>: Insects).</article-title><source>Records of the South Australian Museum</source><volume>35</volume>(<issue>2</issue>): <fpage>105</fpage>–<lpage>138</lpage>. <ext-link xlink:type="simple" ext-link-type="uri" xlink:href="https://biodiversitylibrary.org/page/40639775">https://biodiversitylibrary.org/page/40639775</ext-link></mixed-citation></ref><ref id="B216"><mixed-citation xmlns:xlink="http://www.w3.org/1999/xlink" xlink:type="simple"><person-group><name name-style="western"><surname>Minoshima</surname><given-names>Y</given-names></name><name name-style="western"><surname>Hayashi</surname><given-names>M</given-names></name></person-group> (<year>2011</year>) Larval morphology of the Japanese species of the tribes <tp:taxon-name><tp:taxon-name-part taxon-name-part-type="tribe">Acidocerini</tp:taxon-name-part></tp:taxon-name>, <tp:taxon-name><tp:taxon-name-part taxon-name-part-type="tribe">Hydrobiusini</tp:taxon-name-part></tp:taxon-name> and <tp:taxon-name><tp:taxon-name-part taxon-name-part-type="tribe">Hydrophilini</tp:taxon-name-part></tp:taxon-name> (<tp:taxon-name><tp:taxon-name-part taxon-name-part-type="order">Coleoptera</tp:taxon-name-part></tp:taxon-name>: <tp:taxon-name><tp:taxon-name-part taxon-name-part-type="family">Hydrophilidae</tp:taxon-name-part></tp:taxon-name>). Acta Entomologica Musei Nationalis Pragae 51 (Supplementum): 1–118. <ext-link xlink:type="simple" ext-link-type="uri" xlink:href="http://www.aemnp.eu/PDF/51_s/51_s_1.pdf">http://www.aemnp.eu/PDF/51_s/51_s_1.pdf</ext-link></mixed-citation></ref><ref id="B217"><mixed-citation xmlns:xlink="http://www.w3.org/1999/xlink" xlink:type="simple"><person-group><name name-style="western"><surname>Minoshima</surname><given-names>Y</given-names></name><name name-style="western"><surname>Hayashi</surname><given-names>M</given-names></name><name name-style="western"><surname>Kobayashi</surname><given-names>N</given-names></name><name name-style="western"><surname>Yoshitomi</surname><given-names>H</given-names></name></person-group> (<year>2013</year>) <article-title>Larval morphology and phylogenetic position of <italic><tp:taxon-name><tp:taxon-name-part taxon-name-part-type="genus">Horelophopsis</tp:taxon-name-part> <tp:taxon-name-part taxon-name-part-type="species">hanseni</tp:taxon-name-part></tp:taxon-name></italic> Satô et Yoshitomi (<tp:taxon-name><tp:taxon-name-part taxon-name-part-type="order">Coleoptera</tp:taxon-name-part></tp:taxon-name>, <tp:taxon-name><tp:taxon-name-part taxon-name-part-type="family">Hydrophilidae</tp:taxon-name-part></tp:taxon-name>, <tp:taxon-name><tp:taxon-name-part taxon-name-part-type="subfamily">Horelophopsinae</tp:taxon-name-part></tp:taxon-name>).</article-title><source>Systematic Entomology</source><volume>38</volume>(<issue>4</issue>): <fpage>708</fpage>–<lpage>722</lpage>. <ext-link xlink:type="simple" ext-link-type="doi" xlink:href="10.1111/syen.12025">https://doi.org/10.1111/syen.12025</ext-link></mixed-citation></ref><ref id="B281"><mixed-citation xmlns:xlink="http://www.w3.org/1999/xlink" xlink:type="simple"><person-group><name name-style="western"><surname>Spangler</surname><given-names>PJ</given-names></name><name name-style="western"><surname>Cross</surname><given-names>JL</given-names></name></person-group> (<year>1972</year>) <article-title>A description of the egg case and larva of the water scavenger beetle <italic><tp:taxon-name><tp:taxon-name-part taxon-name-part-type="genus">Helobata</tp:taxon-name-part> <tp:taxon-name-part taxon-name-part-type="species">striata</tp:taxon-name-part></tp:taxon-name></italic> (<tp:taxon-name><tp:taxon-name-part taxon-name-part-type="order">Coleoptera</tp:taxon-name-part></tp:taxon-name>: <tp:taxon-name><tp:taxon-name-part taxon-name-part-type="family">Hydrophilidae</tp:taxon-name-part></tp:taxon-name>).</article-title><source>Proceedings of the Biological Society of Washington</source><volume>85</volume>: <fpage>413</fpage>–<lpage>418</lpage>. <ext-link xlink:type="simple" ext-link-type="uri" xlink:href="https://biodiversitylibrary.org/page/34559933">https://biodiversitylibrary.org/page/34559933</ext-link></mixed-citation></ref><ref id="B105"><mixed-citation xmlns:xlink="http://www.w3.org/1999/xlink" xlink:type="simple"><person-group><name name-style="western"><surname>Fernández</surname><given-names>LA</given-names></name></person-group> (<year>1983</year>) <article-title><tp:taxon-name><tp:taxon-name-part taxon-name-part-type="genus">Helochares</tp:taxon-name-part> (<tp:taxon-name-part taxon-name-part-type="subgenus">Sindolus</tp:taxon-name-part>) <tp:taxon-name-part taxon-name-part-type="species">talarum</tp:taxon-name-part></tp:taxon-name> sp. nov., y redescripción de <tp:taxon-name><tp:taxon-name-part taxon-name-part-type="genus">Helochares</tp:taxon-name-part> (<tp:taxon-name-part taxon-name-part-type="subgenus">Helochares</tp:taxon-name-part>) <tp:taxon-name-part taxon-name-part-type="species">pallipes</tp:taxon-name-part></tp:taxon-name> (Brullé), con descripción de los estados preimaginales (<tp:taxon-name><tp:taxon-name-part taxon-name-part-type="order">Coleoptera</tp:taxon-name-part></tp:taxon-name>: <tp:taxon-name><tp:taxon-name-part taxon-name-part-type="family">Hydrophilidae</tp:taxon-name-part></tp:taxon-name>).</article-title><source>Limnobios</source><volume>2</volume>(<issue>6</issue>): <fpage>439</fpage>–<lpage>449</lpage>.</mixed-citation></ref><ref id="B24"><mixed-citation xmlns:xlink="http://www.w3.org/1999/xlink" xlink:type="simple"><person-group><name name-style="western"><surname>Bertrand</surname><given-names>H</given-names></name></person-group> (<year>1962</year>) <article-title>Contribution à l’étude des premiers états des Coléoptères aquatiques de la région éthiopienne (4<sup>e</sup> note).</article-title><source>Bulletin de l’Institut Française d’Afrique Noire</source><volume>24</volume>(<issue>4</issue>): <fpage>1065</fpage>–<lpage>1114</lpage>.</mixed-citation></ref><ref id="B108"><mixed-citation xmlns:xlink="http://www.w3.org/1999/xlink" xlink:type="simple"><person-group><name name-style="western"><surname>Fernández</surname><given-names>LA</given-names></name></person-group> (<year>2004</year>) <article-title>Larvae of Neotropical <italic><tp:taxon-name><tp:taxon-name-part taxon-name-part-type="genus">Helochares</tp:taxon-name-part></tp:taxon-name></italic> Mulsant (<tp:taxon-name><tp:taxon-name-part taxon-name-part-type="order">Coleoptera</tp:taxon-name-part></tp:taxon-name>, <tp:taxon-name><tp:taxon-name-part taxon-name-part-type="family">Hydrophilidae</tp:taxon-name-part></tp:taxon-name>): Description of <italic><tp:taxon-name><tp:taxon-name-part taxon-name-part-type="genus">H.</tp:taxon-name-part> <tp:taxon-name-part taxon-name-part-type="species">femoratus</tp:taxon-name-part></tp:taxon-name></italic> (Brullé).</article-title><source>Transactions of the American Entomological Society</source><volume>130</volume>(<issue>1</issue>): <fpage>77</fpage>–<lpage>83</lpage>. <ext-link xlink:type="simple" ext-link-type="uri" xlink:href="https://www.jstor.org/stable/25078837">https://www.jstor.org/stable/25078837</ext-link></mixed-citation></ref><ref id="B106"><mixed-citation xmlns:xlink="http://www.w3.org/1999/xlink" xlink:type="simple"><person-group><name name-style="western"><surname>Fernández</surname><given-names>LA</given-names></name></person-group> (<year>1986</year>) <article-title>Consideraciones sobre el género <italic><tp:taxon-name><tp:taxon-name-part taxon-name-part-type="genus">Chasmogenus</tp:taxon-name-part></tp:taxon-name></italic> Sharp y descripción de <italic><tp:taxon-name><tp:taxon-name-part taxon-name-part-type="genus">Chasmogenus</tp:taxon-name-part> <tp:taxon-name-part taxon-name-part-type="species">sapucay</tp:taxon-name-part></tp:taxon-name></italic> sp. nov. (<tp:taxon-name><tp:taxon-name-part taxon-name-part-type="order">Coleoptera</tp:taxon-name-part></tp:taxon-name>: <tp:taxon-name><tp:taxon-name-part taxon-name-part-type="family">Hydrophilidae</tp:taxon-name-part></tp:taxon-name>).</article-title><source>Neotrópica</source><volume>32</volume>: <fpage>189</fpage>–<lpage>193</lpage>.</mixed-citation></ref><ref id="B138"><mixed-citation xmlns:xlink="http://www.w3.org/1999/xlink" xlink:type="simple"><person-group><name name-style="western"><surname>Hansen</surname><given-names>M</given-names></name></person-group> (<year>1982</year>) <article-title>Revisional notes on some European <italic><tp:taxon-name><tp:taxon-name-part taxon-name-part-type="genus">Helochares</tp:taxon-name-part></tp:taxon-name></italic> Muls. (<tp:taxon-name><tp:taxon-name-part taxon-name-part-type="order">Coleoptera</tp:taxon-name-part></tp:taxon-name>: <tp:taxon-name><tp:taxon-name-part taxon-name-part-type="family">Hydrophilidae</tp:taxon-name-part></tp:taxon-name>).</article-title><source>Entomologica Scandinavica</source><volume>13</volume>: <fpage>201</fpage>–<lpage>211</lpage>. <ext-link xlink:type="simple" ext-link-type="doi" xlink:href="10.1163/187631282X00129">https://doi.org/10.1163/187631282X00129</ext-link></mixed-citation></ref><ref id="B288"><mixed-citation xmlns:xlink="http://www.w3.org/1999/xlink" xlink:type="simple"><person-group><name name-style="western"><surname>Watts</surname><given-names>CHS</given-names></name></person-group> (<year>1995</year>) <article-title>Revision of the Australasian genera <italic><tp:taxon-name><tp:taxon-name-part taxon-name-part-type="genus">Agraphydrus</tp:taxon-name-part></tp:taxon-name></italic> Régimbart, <italic><tp:taxon-name><tp:taxon-name-part taxon-name-part-type="genus">Chasmogenus</tp:taxon-name-part></tp:taxon-name></italic> Sharp and <italic><tp:taxon-name><tp:taxon-name-part taxon-name-part-type="genus">Helochares</tp:taxon-name-part></tp:taxon-name></italic> Mulsant (<tp:taxon-name><tp:taxon-name-part taxon-name-part-type="order">Coleoptera</tp:taxon-name-part></tp:taxon-name>: <tp:taxon-name><tp:taxon-name-part taxon-name-part-type="family">Hydrophilidae</tp:taxon-name-part></tp:taxon-name>).</article-title><source>Records of the South Australian Museum</source><volume>28</volume>: <fpage>113</fpage>–<lpage>130</lpage>. <ext-link xlink:type="simple" ext-link-type="uri" xlink:href="https://biodiversitylibrary.org/page/46866161">https://biodiversitylibrary.org/page/46866161</ext-link></mixed-citation></ref><ref id="B150"><mixed-citation xmlns:xlink="http://www.w3.org/1999/xlink" xlink:type="simple"><person-group><name name-style="western"><surname>Hebauer</surname><given-names>F</given-names></name></person-group> (<year>1996</year>) <article-title>Synopsis der afrikanischen Arten der Gattung <italic><tp:taxon-name><tp:taxon-name-part taxon-name-part-type="genus">Helochares</tp:taxon-name-part></tp:taxon-name></italic> Mulsant (<tp:taxon-name><tp:taxon-name-part taxon-name-part-type="order">Coleoptera</tp:taxon-name-part></tp:taxon-name>, <tp:taxon-name><tp:taxon-name-part taxon-name-part-type="family">Hydrophilidae</tp:taxon-name-part></tp:taxon-name>).</article-title><source>Acta Coleopterologica</source><volume>12</volume>(<issue>2</issue>): <fpage>3</fpage>–<lpage>38</lpage>.</mixed-citation></ref><ref id="B74"><mixed-citation xmlns:xlink="http://www.w3.org/1999/xlink" xlink:type="simple"><person-group><name name-style="western"><surname>d’Orchymont</surname><given-names>A</given-names></name></person-group> (<year>1939b</year>) <article-title>Notes sur des <italic><tp:taxon-name><tp:taxon-name-part taxon-name-part-type="genus">Helochares</tp:taxon-name-part></tp:taxon-name></italic> africains.</article-title><source>Bulletin et Annales de la Société entomologique de Belgique</source><volume>79</volume>: <fpage>293</fpage>–<lpage>323</lpage>.</mixed-citation></ref><ref id="B83"><mixed-citation xmlns:xlink="http://www.w3.org/1999/xlink" xlink:type="simple"><person-group><name name-style="western"><surname>d’Orchymont</surname><given-names>A</given-names></name></person-group> (<year>1943c</year>) <article-title>Notes sur quelques <italic><tp:taxon-name><tp:taxon-name-part taxon-name-part-type="genus">Helochares</tp:taxon-name-part></tp:taxon-name></italic> (s. str.) (<tp:taxon-name><tp:taxon-name-part taxon-name-part-type="order">Coleoptera</tp:taxon-name-part></tp:taxon-name> Palpicornia <tp:taxon-name><tp:taxon-name-part taxon-name-part-type="family">Hydrophilidae</tp:taxon-name-part></tp:taxon-name>).</article-title><source>Bulletin du Musée royal d’Histoire naturelle de Belgique</source><volume>19</volume>(<issue>26</issue>): <fpage>1</fpage>–<lpage>8</lpage>.</mixed-citation></ref><ref id="B85"><mixed-citation xmlns:xlink="http://www.w3.org/1999/xlink" xlink:type="simple"><person-group><name name-style="western"><surname>d’Orchymont</surname><given-names>A</given-names></name></person-group> (<year>1943e</year>) <article-title>Notes complémentaires sur les <tp:taxon-name><tp:taxon-name-part taxon-name-part-type="genus">Helochares</tp:taxon-name-part> (<tp:taxon-name-part taxon-name-part-type="subgenus">Hydrobaticus</tp:taxon-name-part>)</tp:taxon-name> orientaux (Palpicornia <tp:taxon-name><tp:taxon-name-part taxon-name-part-type="family">Hydrophilidae</tp:taxon-name-part></tp:taxon-name>).</article-title><source>Bulletin du Musée royal d’Histoire naturelle de Belgique</source><volume>19</volume>(<issue>21</issue>): <fpage>1</fpage>–<lpage>12</lpage>.</mixed-citation></ref></ref-list></tp:taxon-treatment>
