# Supplementary material for: The Acidocerinae (Coleoptera, Hydrophilidae): taxonomy, classification, and catalog of species
Source: Zookeys. 2021 Jun 18;1045:1–236. doi: 10.3897/zookeys.1045.63810 (PMC8233300; doi:10.3897/zookeys.1045.63810)
Supplement: XML Treatment for Katasophistes [file zookeys.1045.63810-treatment15.xml]

<!DOCTYPE tp:taxon-treatment
  PUBLIC "-//TaxonX//DTD Taxonomic Treatment Publishing DTD v0 20100105//EN" "tax-treatment-NSO.dtd">
<tp:taxon-treatment xmlns:tp="http://www.plazi.org/taxpub"><tp:treatment-meta><kwd-group><label>Taxon classification</label><kwd><named-content xmlns:xlink="http://www.w3.org/1999/xlink" content-type="kingdom">Animalia</named-content></kwd><kwd><named-content xmlns:xlink="http://www.w3.org/1999/xlink" content-type="order">Coleoptera</named-content></kwd><kwd><named-content xmlns:xlink="http://www.w3.org/1999/xlink" content-type="family">Hydrophilidae</named-content></kwd></kwd-group><mixed-citation publication-type="journal"><person-group><name><surname>Girón</surname><given-names>Jennifer C.</given-names></name><name><surname>Short</surname><given-names>Andrew Edward Z.</given-names></name></person-group><article-title>The <tp:taxon-name><tp:taxon-name-part taxon-name-part-type="subfamily">Acidocerinae</tp:taxon-name-part></tp:taxon-name> (<tp:taxon-name><tp:taxon-name-part taxon-name-part-type="order">Coleoptera</tp:taxon-name-part></tp:taxon-name>, <tp:taxon-name><tp:taxon-name-part taxon-name-part-type="family">Hydrophilidae</tp:taxon-name-part></tp:taxon-name>): taxonomy, classification, and catalog of species</article-title><source>Zookeys</source><day>18</day><month>6</month><year>2021</year><volume>1045</volume><fpage>1</fpage><lpage>236</lpage><pub-id pub-id-type="doi">10.3897/zookeys.1045.63810</pub-id></mixed-citation></tp:treatment-meta><tp:nomenclature><label>Genus</label><tp:taxon-name>
              <tp:taxon-name-part taxon-name-part-type="genus" reg="Katasophistes">Katasophistes</tp:taxon-name-part>
            </tp:taxon-name><tp:taxon-authority>Girón &amp; Short, 2018</tp:taxon-authority><xref ref-type="fig" rid="F2">Figs 2</xref><xref ref-type="fig" rid="F5">, 5</xref><xref ref-type="fig" rid="F39">, 39</xref><xref ref-type="fig" rid="F40">, 40A–D</xref><tp:nomenclature-citation-list><tp:nomenclature-citation><tp:taxon-name>
                  <tp:taxon-name-part taxon-name-part-type="genus" reg="Katasophistes">Katasophistes</tp:taxon-name-part>
                </tp:taxon-name><comment>Girón &amp; Short, 2018: 132.</comment></tp:nomenclature-citation></tp:nomenclature-citation-list></tp:nomenclature><tp:treatment-sec sec-type="Gender" id="SECID0EXEEM"><title>Gender.</title><p>Masculine.</p></tp:treatment-sec><tp:treatment-sec sec-type="type species" id="SECID0E3EEM"><title>Type species.</title><p><italic><tp:taxon-name><tp:taxon-name-part taxon-name-part-type="genus" reg="Katasophistes">Katasophistes</tp:taxon-name-part> <tp:taxon-name-part taxon-name-part-type="species" reg="merida">merida</tp:taxon-name-part></tp:taxon-name></italic> Girón &amp; Short, 2018: 136; by original designation.</p></tp:treatment-sec><tp:treatment-sec sec-type="diagnosis" id="SECID0ENFEM"><title>Diagnosis.</title><p>Medium to small beetles, body length 2.7–4.5 mm. Body shape oval to elongated in dorsal view; moderately and evenly convex in lateral view (Fig. <xref ref-type="fig" rid="F39">39</xref>). Color orange brown to dark brown, rather uniform along body regions (Fig. <xref ref-type="fig" rid="F39">39</xref>). Shape of head trapezoid. Eyes relatively small, subquadrate, at most only slightly emarginated anteriorly, moderately projected from outline of head. Clypeus trapezoid, with anterior margin broadly emarginate. Labrum fully exposed. Mentum with strong median anterior depression sometimes limited by low transverse carina; surface of mentum with lateral oblique ridges (Fig. <xref ref-type="fig" rid="F39">39C, F</xref>). Antennae with nine antennomeres; cupule slightly asymmetric, with rounded outline. Maxillary palps moderately long, 0.7 × to nearly as long as width of head; inner margin of maxillary palpomere 2 slightly curved near apex, outer margin curved, sometimes strongly, along apical half (Fig. <xref ref-type="fig" rid="F39">39C, F</xref>). Each elytron with five rows of deep/large systematic punctures; elytra without sutural striae, with outer margins slightly flared; serial punctures absent (Fig. <xref ref-type="fig" rid="F39">39A, D</xref>). Prosternum slightly convex to tectiform. Posterior elevation of mesoventrite, with a well-defined, curved transverse ridge; anapleural sutures forming an obtuse angle, separated at anterior margin by distance 0.2–0.3 × the width of anterior margin of mesepisternum. Metaventrite densely pubescent, except for large median rhomboid glabrous patch (Fig. <xref ref-type="fig" rid="F39">39C, F</xref>). Protibiae with spines of anterior row hair-like, semi erect, relatively long and thick. All tarsomeres bearing long apical hair-like setae on dorsal face, and hair-like spines on ventral face of tarsomeres 2–4. Posterior femora glabrous at most along apical third (Fig. <xref ref-type="fig" rid="F39">39C, F</xref>). Fifth abdominal ventrite apically truncate to slightly emarginate, with fringe of stout setae. Aedeagus trilobed (Fig. <xref ref-type="fig" rid="F40">40A–D</xref>), nearly parallel sided, with basal piece between 0.5 and 1.1 × length of parameres; median lobe wider than each paramere, gradually narrowing apically, with <tp:taxon-name><tp:taxon-name-part taxon-name-part-type="genus" reg="Peltochares"/><tp:taxon-name-part taxon-name-part-type="species" reg="conspicuous">conspicuous</tp:taxon-name-part></tp:taxon-name> median longitudinal sclerotization, and well-developed lateral basal apodemes; apex of median lobe acute; parameres nearly as long as median lobe, with apical setae; gonopore preapically situated.</p><fig id="F39" position="float" orientation="portrait"><object-id xmlns:xlink="http://www.w3.org/1999/xlink" content-type="doi" xlink:type="simple">10.3897/zookeys.1045.63810.figure39</object-id><label>Figure 39.</label><caption><p>Habitus of <italic><tp:taxon-name><tp:taxon-name-part taxon-name-part-type="genus" reg="Katasophistes">Katasophistes</tp:taxon-name-part></tp:taxon-name></italic> spp. <bold>A–C</bold><italic><tp:taxon-name><tp:taxon-name-part taxon-name-part-type="genus" reg="Katasophistes">K.</tp:taxon-name-part> <tp:taxon-name-part taxon-name-part-type="species" reg="merida">merida</tp:taxon-name-part></tp:taxon-name></italic>: <bold>A</bold> dorsal habitus <bold>B</bold> lateral habitus <bold>C</bold> ventral habitus <bold>D–F</bold><italic><tp:taxon-name><tp:taxon-name-part taxon-name-part-type="genus" reg="Katasophistes">K.</tp:taxon-name-part> <tp:taxon-name-part taxon-name-part-type="species" reg="superficialis">superficialis</tp:taxon-name-part></tp:taxon-name></italic>: <bold>D</bold> dorsal habitus <bold>E</bold> lateral habitus <bold>F</bold> ventral habitus. Scale bars: 1 mm.</p></caption><graphic xmlns:xlink="http://www.w3.org/1999/xlink" xlink:href="zookeys-1045-001-g039.jpg" position="float" orientation="portrait" xlink:type="simple" id="oo_557438.jpg"><uri content-type="original_file" xlink:type="simple">https://binary.pensoft.net/fig/557438</uri></graphic></fig><fig id="F40" position="float" orientation="portrait"><object-id xmlns:xlink="http://www.w3.org/1999/xlink" content-type="doi" xlink:type="simple">10.3897/zookeys.1045.63810.figure40</object-id><label>Figure 40.</label><caption><p>Aedeagi of <italic><tp:taxon-name><tp:taxon-name-part taxon-name-part-type="genus" reg="Katasophistes">Katasophistes</tp:taxon-name-part></tp:taxon-name></italic> and <italic><tp:taxon-name><tp:taxon-name-part taxon-name-part-type="genus" reg="Nanosaphes">Nanosaphes</tp:taxon-name-part></tp:taxon-name></italic> spp. <bold>A</bold><italic><tp:taxon-name><tp:taxon-name-part taxon-name-part-type="genus" reg="Katasophistes">K.</tp:taxon-name-part> <tp:taxon-name-part taxon-name-part-type="species" reg="charynae">charynae</tp:taxon-name-part></tp:taxon-name></italic><bold>B</bold><italic><tp:taxon-name><tp:taxon-name-part taxon-name-part-type="genus" reg="Katasophistes">K.</tp:taxon-name-part> <tp:taxon-name-part taxon-name-part-type="species" reg="cuzco">cuzco</tp:taxon-name-part></tp:taxon-name></italic><bold>C</bold><italic><tp:taxon-name><tp:taxon-name-part taxon-name-part-type="genus" reg="Katasophistes">K.</tp:taxon-name-part> <tp:taxon-name-part taxon-name-part-type="species" reg="merida">merida</tp:taxon-name-part></tp:taxon-name></italic><bold>D</bold><italic><tp:taxon-name><tp:taxon-name-part taxon-name-part-type="genus" reg="Katasophistes">K.</tp:taxon-name-part> <tp:taxon-name-part taxon-name-part-type="species" reg="superficialis">superficialis</tp:taxon-name-part></tp:taxon-name></italic><bold>E</bold><italic><tp:taxon-name><tp:taxon-name-part taxon-name-part-type="genus" reg="Nanosaphes">N.</tp:taxon-name-part> <tp:taxon-name-part taxon-name-part-type="species" reg="tricolor">tricolor</tp:taxon-name-part></tp:taxon-name></italic><bold>F</bold><italic><tp:taxon-name><tp:taxon-name-part taxon-name-part-type="genus" reg="Nanosaphes">N.</tp:taxon-name-part> <tp:taxon-name-part taxon-name-part-type="species" reg="hesperus">hesperus</tp:taxon-name-part></tp:taxon-name></italic><bold>G</bold><italic><tp:taxon-name><tp:taxon-name-part taxon-name-part-type="genus" reg="Nanosaphes">N.</tp:taxon-name-part> <tp:taxon-name-part taxon-name-part-type="species" reg="castaneus">castaneus</tp:taxon-name-part></tp:taxon-name></italic><bold>H</bold><italic><tp:taxon-name><tp:taxon-name-part taxon-name-part-type="genus" reg="Nanosaphes">N.</tp:taxon-name-part> <tp:taxon-name-part taxon-name-part-type="species" reg="punctatus">punctatus</tp:taxon-name-part></tp:taxon-name></italic>. Scale bars: 0.3 mm (<bold>A–C</bold>); 0.1 mm (<bold>E–H</bold>).</p></caption><graphic xmlns:xlink="http://www.w3.org/1999/xlink" xlink:href="zookeys-1045-001-g040.jpg" position="float" orientation="portrait" xlink:type="simple" id="oo_557439.jpg"><uri content-type="original_file" xlink:type="simple">https://binary.pensoft.net/fig/557439</uri></graphic></fig></tp:treatment-sec><tp:treatment-sec sec-type="Differential diagnosis" id="SECID0E4MEM"><title>Differential diagnosis.</title><p>At first glance <italic><tp:taxon-name><tp:taxon-name-part taxon-name-part-type="genus" reg="Katasophistes">Katasophistes</tp:taxon-name-part></tp:taxon-name></italic> may appear similar to some species of <italic><tp:taxon-name><tp:taxon-name-part taxon-name-part-type="genus" reg="Chasmogenus">Chasmogenus</tp:taxon-name-part></tp:taxon-name></italic>, however the lack of sutural striae easily separates the two. The enlargement of the rows of elytral systematic punctures is also rare within the <tp:taxon-name><tp:taxon-name-part taxon-name-part-type="subfamily">Acidocerinae</tp:taxon-name-part></tp:taxon-name> (found in some <italic><tp:taxon-name><tp:taxon-name-part taxon-name-part-type="genus" reg="Chasmogenus">Chasmogenus</tp:taxon-name-part></tp:taxon-name></italic> and <italic><tp:taxon-name><tp:taxon-name-part taxon-name-part-type="genus" reg="Agraphydrus">Agraphydrus</tp:taxon-name-part></tp:taxon-name></italic>) and will separate it from New World <italic><tp:taxon-name><tp:taxon-name-part taxon-name-part-type="genus" reg="Helochares">Helochares</tp:taxon-name-part></tp:taxon-name></italic>, with which it may also be confused.</p></tp:treatment-sec><tp:treatment-sec sec-type="distribution" id="SECID0ELOEM"><title>Distribution.</title><p><bold>Neotropical</bold>: Ecuador, Peru, Venezuela; Fig. <xref ref-type="fig" rid="F5">5</xref>.</p></tp:treatment-sec><tp:treatment-sec sec-type="natural history" id="SECID0EXOEM"><title>Natural history.</title><p>One species (<italic><tp:taxon-name><tp:taxon-name-part taxon-name-part-type="genus" reg="Katasophistes">K.</tp:taxon-name-part> <tp:taxon-name-part taxon-name-part-type="species" reg="merida">merida</tp:taxon-name-part></tp:taxon-name></italic>) is known from seepages in the Venezuelan Andes. The other described species are known from forested stream pools with abundant detritus in Ecuador and Peru.</p></tp:treatment-sec><tp:treatment-sec sec-type="Larvae" id="SECID0EIPEM"><title>Larvae.</title><p>Immature stages are not known for the genus.</p></tp:treatment-sec><tp:treatment-sec sec-type="Taxonomic history" id="SECID0ENPEM"><title>Taxonomic history.</title><p><italic><tp:taxon-name><tp:taxon-name-part taxon-name-part-type="genus" reg="Katasophistes">Katasophistes</tp:taxon-name-part></tp:taxon-name></italic> was only recently described.</p></tp:treatment-sec><tp:treatment-sec sec-type="remarks" id="SECID0E1PEM"><title>Remarks.</title><p>There are four known species of <italic><tp:taxon-name><tp:taxon-name-part taxon-name-part-type="genus" reg="Katasophistes">Katasophistes</tp:taxon-name-part></tp:taxon-name></italic>, all of them from Andean or Andean-adjacent localities.</p></tp:treatment-sec><tp:treatment-sec sec-type="Species examined" id="SECID0EHQEM"><title>Species examined.</title><p>Holotypes and paratypes of all known species were available for this study.</p></tp:treatment-sec><tp:treatment-sec sec-type="Selected references" id="SECID0EMQEM"><title>Selected references.</title><p><xref ref-type="bibr" rid="B131">Girón and Short 2018</xref>: original description of the genus and all its known species; <xref ref-type="bibr" rid="B274">Short et al. 2021</xref>: phylogenetic placement.</p></tp:treatment-sec><tp:treatment-sec><!--Section generated to contain objects referenced in tp:taxon-treatment.--><fig id="F2" position="float" orientation="portrait"><object-id xmlns:xlink="http://www.w3.org/1999/xlink" content-type="doi" xlink:type="simple">10.3897/zookeys.1045.63810.figure2</object-id><label>Figure 2.</label><caption><p>Phylogeny of the <tp:taxon-name><tp:taxon-name-part taxon-name-part-type="subfamily">Acidocerinae</tp:taxon-name-part></tp:taxon-name> simplified from <xref ref-type="bibr" rid="B274">Short et al. (2021)</xref>, indicating the distribution, preferred habitat, and currently described number of species for each genus. For habitat, filled black circles indicate that at least some species of the genus are commonly found in this habitat; light grey circles indicate the genus has been found in this habitat, but is rare or not typical for the group; white circles indicate no species have been recorded for the genus in this habitat.</p></caption><graphic xmlns:xlink="http://www.w3.org/1999/xlink" xlink:href="zookeys-1045-001-g002.jpg" position="float" orientation="portrait" xlink:type="simple" id="oo_557401.jpg"><uri content-type="original_file" xlink:type="simple">https://binary.pensoft.net/fig/557401</uri></graphic></fig><fig id="F5" position="float" orientation="portrait"><object-id xmlns:xlink="http://www.w3.org/1999/xlink" content-type="doi" xlink:type="simple">10.3897/zookeys.1045.63810.figure5</object-id><label>Figure 5.</label><caption><p>Known distribution of genera of <tp:taxon-name><tp:taxon-name-part taxon-name-part-type="subfamily">Acidocerinae</tp:taxon-name-part></tp:taxon-name>: <italic><tp:taxon-name><tp:taxon-name-part taxon-name-part-type="genus" reg="Crucisternum">Crucisternum</tp:taxon-name-part></tp:taxon-name></italic>, <italic><tp:taxon-name><tp:taxon-name-part taxon-name-part-type="genus" reg="Ephydrolithus">Ephydrolithus</tp:taxon-name-part></tp:taxon-name></italic>, <italic><tp:taxon-name><tp:taxon-name-part taxon-name-part-type="genus" reg="Globulosis">Globulosis</tp:taxon-name-part></tp:taxon-name></italic>, <italic><tp:taxon-name><tp:taxon-name-part taxon-name-part-type="genus" reg="Helobata">Helobata</tp:taxon-name-part></tp:taxon-name></italic>, <italic><tp:taxon-name><tp:taxon-name-part taxon-name-part-type="genus" reg="Helochares">Helochares</tp:taxon-name-part></tp:taxon-name></italic>, <italic><tp:taxon-name><tp:taxon-name-part taxon-name-part-type="genus" reg="Helopeltarium">Helopeltarium</tp:taxon-name-part></tp:taxon-name></italic>, <italic><tp:taxon-name><tp:taxon-name-part taxon-name-part-type="genus" reg="Katasophistes">Katasophistes</tp:taxon-name-part></tp:taxon-name></italic>, and <italic><tp:taxon-name><tp:taxon-name-part taxon-name-part-type="genus" reg="Nanosaphes">Nanosaphes</tp:taxon-name-part></tp:taxon-name></italic>.</p></caption><graphic xmlns:xlink="http://www.w3.org/1999/xlink" xlink:href="zookeys-1045-001-g005.jpg" position="float" orientation="portrait" xlink:type="simple" id="oo_557404.jpg"><uri content-type="original_file" xlink:type="simple">https://binary.pensoft.net/fig/557404</uri></graphic></fig></tp:treatment-sec><ref-list><ref id="B274"><mixed-citation xmlns:xlink="http://www.w3.org/1999/xlink" xlink:type="simple"><person-group><name name-style="western"><surname>Short</surname><given-names>AEZ</given-names></name><name name-style="western"><surname>Girón</surname><given-names>JC</given-names></name><name name-style="western"><surname>Toussaint</surname><given-names>EFA</given-names></name></person-group> (<year>2021</year>) <article-title>Evolution and biogeography of acidocerine water scavenger beetles (<tp:taxon-name><tp:taxon-name-part taxon-name-part-type="order">Coleoptera</tp:taxon-name-part></tp:taxon-name>: <tp:taxon-name><tp:taxon-name-part taxon-name-part-type="family">Hydrophilidae</tp:taxon-name-part></tp:taxon-name>) shaped by Gondwanan vicariance and Cenozoic isolation of South America.</article-title><source>Systematic Entomology</source><volume>46</volume>(<issue>2</issue>): <fpage>380</fpage>–<lpage>395</lpage>. <ext-link xlink:type="simple" ext-link-type="doi" xlink:href="10.1111/syen.12467">https://doi.org/10.1111/syen.12467</ext-link></mixed-citation></ref><ref id="B131"><mixed-citation xmlns:xlink="http://www.w3.org/1999/xlink" xlink:type="simple"><person-group><name name-style="western"><surname>Girón</surname><given-names>JC</given-names></name><name name-style="western"><surname>Short</surname><given-names>AEZ</given-names></name></person-group> (<year>2018</year>) <article-title>Three new genera of acidocerine water scavenger beetles from tropical South America (<tp:taxon-name><tp:taxon-name-part taxon-name-part-type="order">Coleoptera</tp:taxon-name-part></tp:taxon-name>, <tp:taxon-name><tp:taxon-name-part taxon-name-part-type="family">Hydrophilidae</tp:taxon-name-part></tp:taxon-name>, <tp:taxon-name><tp:taxon-name-part taxon-name-part-type="subfamily">Acidocerinae</tp:taxon-name-part></tp:taxon-name>).</article-title><source>ZooKeys</source><volume>768</volume>: <fpage>113</fpage>–<lpage>158</lpage>. <ext-link xlink:type="simple" ext-link-type="doi" xlink:href="10.3897/zookeys.768.24423">https://doi.org/10.3897/zookeys.768.24423</ext-link></mixed-citation></ref></ref-list></tp:taxon-treatment>
