# Supplementary material for: The Acidocerinae (Coleoptera, Hydrophilidae): taxonomy, classification, and catalog of species
Source: Zookeys. 2021 Jun 18;1045:1–236. doi: 10.3897/zookeys.1045.63810 (PMC8233300; doi:10.3897/zookeys.1045.63810)
Supplement: XML Treatment for Peltochares [file zookeys.1045.63810-treatment18.xml]

<!DOCTYPE tp:taxon-treatment
  PUBLIC "-//TaxonX//DTD Taxonomic Treatment Publishing DTD v0 20100105//EN" "tax-treatment-NSO.dtd">
<tp:taxon-treatment xmlns:tp="http://www.plazi.org/taxpub"><tp:treatment-meta><kwd-group><label>Taxon classification</label><kwd><named-content xmlns:xlink="http://www.w3.org/1999/xlink" content-type="kingdom">Animalia</named-content></kwd><kwd><named-content xmlns:xlink="http://www.w3.org/1999/xlink" content-type="order">Coleoptera</named-content></kwd><kwd><named-content xmlns:xlink="http://www.w3.org/1999/xlink" content-type="family">Hydrophilidae</named-content></kwd></kwd-group><mixed-citation publication-type="journal"><person-group><name><surname>Girón</surname><given-names>Jennifer C.</given-names></name><name><surname>Short</surname><given-names>Andrew Edward Z.</given-names></name></person-group><article-title>The <tp:taxon-name><tp:taxon-name-part taxon-name-part-type="subfamily">Acidocerinae</tp:taxon-name-part></tp:taxon-name> (<tp:taxon-name><tp:taxon-name-part taxon-name-part-type="order">Coleoptera</tp:taxon-name-part></tp:taxon-name>, <tp:taxon-name><tp:taxon-name-part taxon-name-part-type="family">Hydrophilidae</tp:taxon-name-part></tp:taxon-name>): taxonomy, classification, and catalog of species</article-title><source>Zookeys</source><day>18</day><month>6</month><year>2021</year><volume>1045</volume><fpage>1</fpage><lpage>236</lpage><pub-id pub-id-type="doi">10.3897/zookeys.1045.63810</pub-id></mixed-citation></tp:treatment-meta><tp:nomenclature><label>Genus</label><tp:taxon-name>
              <tp:taxon-name-part taxon-name-part-type="genus" reg="Peltochares">Peltochares</tp:taxon-name-part>
            </tp:taxon-name><tp:taxon-authority>Régimbart, 1907</tp:taxon-authority><xref ref-type="fig" rid="F1">Figs 1B, C</xref><xref ref-type="fig" rid="F4">, 4</xref><xref ref-type="fig" rid="F11">, 11K</xref><xref ref-type="fig" rid="F44">, 44</xref><xref ref-type="fig" rid="F45">, 45</xref><tp:nomenclature-citation-list><tp:nomenclature-citation><tp:taxon-name>
                  <tp:taxon-name-part taxon-name-part-type="genus" reg="Peltochares">Peltochares</tp:taxon-name-part>
                </tp:taxon-name><comment>Régimbart, 1907: 49.</comment></tp:nomenclature-citation><tp:nomenclature-citation><tp:taxon-name>
                  <tp:taxon-name-part taxon-name-part-type="genus" reg="Peltochares"/>
                  <tp:taxon-name-part taxon-name-part-type="species" reg="conspicuus"/>
                </tp:taxon-name><comment>Type species. <tp:taxon-name><tp:taxon-name-part taxon-name-part-type="genus" reg="Peltochares">Peltochares</tp:taxon-name-part> <tp:taxon-name-part taxon-name-part-type="species" reg="conspicuus">conspicuus</tp:taxon-name-part></tp:taxon-name> Régimbart, 1907: 49; by monotypy. </comment></tp:nomenclature-citation><tp:nomenclature-citation><tp:taxon-name>
                  <tp:taxon-name-part taxon-name-part-type="genus" reg="Stagnicola">Stagnicola</tp:taxon-name-part>
                </tp:taxon-name><comment>Montrouzier, 1860: 246 [preoccupied name by <tp:taxon-name><tp:taxon-name-part taxon-name-part-type="genus" reg="Stagnicola">Stagnicola</tp:taxon-name-part></tp:taxon-name> Gray, 1840 (<tp:taxon-name><tp:taxon-name-part taxon-name-part-type="phylum">Mollusca</tp:taxon-name-part></tp:taxon-name>)]</comment></tp:nomenclature-citation><tp:nomenclature-citation><tp:taxon-name>
                  <tp:taxon-name-part taxon-name-part-type="genus" reg="Stagnicola"/>
                  <tp:taxon-name-part taxon-name-part-type="species" reg="foveicollis"/>
                </tp:taxon-name><comment>Type species: <tp:taxon-name><tp:taxon-name-part taxon-name-part-type="genus" reg="Stagnicola">Stagnicola</tp:taxon-name-part> <tp:taxon-name-part taxon-name-part-type="species" reg="foveicollis">foveicollis</tp:taxon-name-part></tp:taxon-name> Montrouzier, 1860: 246; by monotypy; <xref ref-type="bibr" rid="B19">Bedel 1880</xref>: CXLVIII [synonymy]. </comment></tp:nomenclature-citation><tp:nomenclature-citation><tp:taxon-name>
                  <tp:taxon-name-part taxon-name-part-type="genus" reg="Neohydrobius">Neohydrobius</tp:taxon-name-part>
                </tp:taxon-name><comment>Blackburn, 1898: 221.</comment></tp:nomenclature-citation><tp:nomenclature-citation><tp:taxon-name>
                  <tp:taxon-name-part taxon-name-part-type="genus" reg="Philhydrus"/>
                  <tp:taxon-name-part taxon-name-part-type="species" reg="burrundiensis"/>
                </tp:taxon-name><comment>Type species: <tp:taxon-name><tp:taxon-name-part taxon-name-part-type="genus" reg="Philhydrus">Philhydrus</tp:taxon-name-part> <tp:taxon-name-part taxon-name-part-type="species" reg="burrundiensis">burrundiensis</tp:taxon-name-part></tp:taxon-name> Blackburn, 1890: 447; by monotypy; <xref ref-type="bibr" rid="B49">d’Orchymont 1919b</xref>: 228 [synonymy]. </comment></tp:nomenclature-citation><tp:nomenclature-citation><tp:taxon-name>
                  <tp:taxon-name-part taxon-name-part-type="genus" reg="Helochares">Helochares</tp:taxon-name-part>
                </tp:taxon-name><comment>“Clade C” in <xref ref-type="bibr" rid="B274">Short et al. 2021</xref>.</comment></tp:nomenclature-citation></tp:nomenclature-citation-list></tp:nomenclature><tp:treatment-sec sec-type="Gender" id="SECID0EP3FM"><title>Gender.</title><p>Masculine.</p></tp:treatment-sec><tp:treatment-sec sec-type="type species" id="SECID0EU3FM"><title>Type species.</title><p><italic><tp:taxon-name><tp:taxon-name-part taxon-name-part-type="genus" reg="Peltochares">Peltochares</tp:taxon-name-part> <tp:taxon-name-part taxon-name-part-type="species" reg="conspicuus">conspicuus</tp:taxon-name-part></tp:taxon-name></italic> Régimbart, 1907: 49; by monotypy.</p></tp:treatment-sec><tp:treatment-sec sec-type="diagnosis" id="SECID0EF4FM"><title>Diagnosis.</title><p>Body length 6–14 mm. Body shape oval in dorsal view, weakly to moderately convex in lateral view (Fig. <xref ref-type="fig" rid="F44">44</xref>). Dorsal surfaces even and smooth, either uniformly covered by short setae (Fig. <xref ref-type="fig" rid="F44">44A</xref>), or with scarce long setae along particular areas of surface (associated with systematic punctures; Fig. <xref ref-type="fig" rid="F44">44D</xref>), dark brown in coloration, usually uniform; ground punctation fine and shallow to moderate; ventral surfaces densely covered by fine golden setae (Fig. <xref ref-type="fig" rid="F44">44C, F</xref>). Head subquadrate (Fig. <xref ref-type="fig" rid="F11">11K</xref>). Eyes not emarginate, moderate in size, subquadrate, separated by 4.5–5.5 × width of eye, strongly projected from outline of head. Clypeus with anterior margin broadly emarginate, either roundly or acutely, sometimes further medially notched; membranous preclypeal area visible when clypeus strongly emarginated. Labrum fully exposed, often medially convex. Antennae with nine antennomeres, with moderately asymmetric and round cupule; antennomere 9 slightly to 2 × longer than antennomere 7. Maxillary palps slender, 1.3–1.8 × longer than maximum width of head, with palpomere 4 nearly 0.8 × as long as palpomere 3; maxillary palpomere 2 with inner margin slightly and evenly curved, and outer margin curved along apical half (Fig. <xref ref-type="fig" rid="F44">44C, F</xref>). Mentum slightly depressed mesally, surface laterally punctate, mesally and anteriorly striate, with anteromedial region depressed (Fig. <xref ref-type="fig" rid="F44">44C, F</xref>). Submentum punctate to crenulate. Pronotum evenly convex, usually with systematic punctures forming distinct anterolateral semicircles. Elytra without sutural striae, with margins usually only slightly flared (explanate in <italic><tp:taxon-name><tp:taxon-name-part taxon-name-part-type="genus" reg="Peltochares">P.</tp:taxon-name-part> <tp:taxon-name-part taxon-name-part-type="species" reg="conspicuus">conspicuus</tp:taxon-name-part></tp:taxon-name></italic>; Fig. <xref ref-type="fig" rid="F44">44A</xref>); serial punctures usually absent (visible along entire length of elytra in <italic><tp:taxon-name><tp:taxon-name-part taxon-name-part-type="genus" reg="Peltochares">P.</tp:taxon-name-part> <tp:taxon-name-part taxon-name-part-type="species" reg="conspicuus">conspicuus</tp:taxon-name-part></tp:taxon-name></italic>; Fig. <xref ref-type="fig" rid="F44">44A</xref>); ground punctation usually shallow (moderate to strongly marked in <italic><tp:taxon-name><tp:taxon-name-part taxon-name-part-type="genus" reg="Peltochares">P.</tp:taxon-name-part> <tp:taxon-name-part taxon-name-part-type="species" reg="foveicollis">foveicollis</tp:taxon-name-part></tp:taxon-name></italic>). Surface of prosternum flat to broadly convex, with anterior margin roundly projected anteriorly (Fig. <xref ref-type="fig" rid="F44">44C, F</xref>). Posterior elevation of mesoventrite usually with longitudinal or somewhat longitudinal elevation, sometimes forming acute posterior point; apical region of elevation usually with long fine setae; anapleural sutures forming obtuse angle, nearly parallel along anterior section, separated anteriorly by distance 0.3–0.7 × anterior margin of mesepisternum. Metaventrite densely covered by hydrofuge pubescence, except for posterolateral patches (Fig. <xref ref-type="fig" rid="F44">44C, F</xref>). Protibiae with anterior row of spines reduced to extremely reduced (Fig. <xref ref-type="fig" rid="F44">44C</xref>); apical spurs of protibiae stout, ranging from very large (larger spur considerably larger and thicker than tarsal claws, e.g., <italic><tp:taxon-name><tp:taxon-name-part taxon-name-part-type="genus" reg="Peltochares">P.</tp:taxon-name-part> <tp:taxon-name-part taxon-name-part-type="species" reg="foveicollis">foveicollis</tp:taxon-name-part></tp:taxon-name></italic>), or very short (barely reaching apex of protarsomere 1, e.g., <italic><tp:taxon-name><tp:taxon-name-part taxon-name-part-type="genus" reg="Peltochares">P.</tp:taxon-name-part> <tp:taxon-name-part taxon-name-part-type="species" reg="conspicuus">conspicuus</tp:taxon-name-part></tp:taxon-name></italic>); pro- and mesotarsal claws are sexually dimorphic in some species (e.g., <italic><tp:taxon-name><tp:taxon-name-part taxon-name-part-type="genus" reg="Peltochares">P.</tp:taxon-name-part> <tp:taxon-name-part taxon-name-part-type="species" reg="foveicollis">foveicollis</tp:taxon-name-part></tp:taxon-name></italic>). Metafemora with tibial grooves sharply marked; metafemora with hydrofuge pubescence covering at least basal 3/4 of anterior surface (Fig. <xref ref-type="fig" rid="F44">44C, F</xref>). Metatarsomeres 5 and 2 similar in length or 2 slightly longer, metatarsomere 2 slightly longer than metatarsomeres 3 and 4 combined; all tarsomeres with ventral surface rather densely covered by long spiniform setae on ventral surface (sparser on tarsomere 5). Abdomen with five pubescent ventrites. Fifth abdominal ventrite with apex emarginate, fringed by stout setae. Aedeagus spiked (Figs <xref ref-type="fig" rid="F16">16C, D</xref>, <xref ref-type="fig" rid="F45">45</xref>); main component of median lobe strongly sclerotized, slender, and apically acute, usually accompanied by additional shorter slender sclerotizations; apical region of parameres usually partly heavily sclerotized and partly membranous, often bifurcated; basal piece strongly reduced; gonopore usually not clearly visible.</p><fig id="F44" position="float" orientation="portrait"><object-id xmlns:xlink="http://www.w3.org/1999/xlink" content-type="doi" xlink:type="simple">10.3897/zookeys.1045.63810.figure44</object-id><label>Figure 44.</label><caption><p>Habitus of <italic><tp:taxon-name><tp:taxon-name-part taxon-name-part-type="genus" reg="Peltochares">Peltochares</tp:taxon-name-part></tp:taxon-name></italic> spp. <bold>A–C</bold><italic><tp:taxon-name><tp:taxon-name-part taxon-name-part-type="genus" reg="Peltochares">P.</tp:taxon-name-part> <tp:taxon-name-part taxon-name-part-type="species" reg="conspicuus">conspicuus</tp:taxon-name-part></tp:taxon-name></italic>: <bold>A</bold> dorsal habitus <bold>B</bold> lateral habitus <bold>C</bold> ventral habitus <bold>D–F</bold><italic><tp:taxon-name><tp:taxon-name-part taxon-name-part-type="genus" reg="Peltochares">P.</tp:taxon-name-part></tp:taxon-name></italic> sp. (Tanzania): <bold>D</bold> dorsal habitus <bold>E</bold> lateral habitus <bold>F</bold> ventral habitus. Scale bars: 1 mm.</p></caption><graphic xmlns:xlink="http://www.w3.org/1999/xlink" xlink:href="zookeys-1045-001-g044.jpg" position="float" orientation="portrait" xlink:type="simple" id="oo_557443.jpg"><uri content-type="original_file" xlink:type="simple">https://binary.pensoft.net/fig/557443</uri></graphic></fig></tp:treatment-sec><tp:treatment-sec sec-type="Differential diagnosis" id="SECID0E6CGM"><title>Differential diagnosis.</title><p>The type species of <italic><tp:taxon-name><tp:taxon-name-part taxon-name-part-type="genus" reg="Peltochares">Peltochares</tp:taxon-name-part></tp:taxon-name></italic> is easily recognized by its external morphology alone: laterally explanate pronotum and elytra, well defined serial punctures along elytra (Fig. <xref ref-type="fig" rid="F44">44A</xref>), which somewhat resembles <italic><tp:taxon-name><tp:taxon-name-part taxon-name-part-type="genus" reg="Helobata">Helobata</tp:taxon-name-part></tp:taxon-name></italic> (Fig. <xref ref-type="fig" rid="F33">33A</xref>), from which <italic><tp:taxon-name><tp:taxon-name-part taxon-name-part-type="genus" reg="Peltochares">P.</tp:taxon-name-part> <tp:taxon-name-part taxon-name-part-type="species" reg="conspicuus">conspicuus</tp:taxon-name-part></tp:taxon-name></italic> can be distinguished by the exposed labrum of <italic><tp:taxon-name><tp:taxon-name-part taxon-name-part-type="genus" reg="Peltochares">Peltochares</tp:taxon-name-part></tp:taxon-name></italic> (Fig. <xref ref-type="fig" rid="F11">11K</xref>; concealed labrum in <italic><tp:taxon-name><tp:taxon-name-part taxon-name-part-type="genus" reg="Helobata">Helobata</tp:taxon-name-part></tp:taxon-name></italic>, Fig. <xref ref-type="fig" rid="F11">11L</xref>). The most common forms of <italic><tp:taxon-name><tp:taxon-name-part taxon-name-part-type="genus" reg="Peltochares">Peltochares</tp:taxon-name-part></tp:taxon-name></italic> more closely resemble <italic><tp:taxon-name><tp:taxon-name-part taxon-name-part-type="genus" reg="Novochares">Novochares</tp:taxon-name-part></tp:taxon-name></italic> and some <italic><tp:taxon-name><tp:taxon-name-part taxon-name-part-type="genus" reg="Helochares">Helochares</tp:taxon-name-part></tp:taxon-name></italic>, because of their darkly colored and highly polished dorsal habitus. Besides being distributed (although widespread) in the Old World, <italic><tp:taxon-name><tp:taxon-name-part taxon-name-part-type="genus" reg="Peltochares">Peltochares</tp:taxon-name-part></tp:taxon-name></italic> species can be distinguished from the New World <italic><tp:taxon-name><tp:taxon-name-part taxon-name-part-type="genus" reg="Novochares">Novochares</tp:taxon-name-part></tp:taxon-name></italic> by the shape of the posterior elevation of the mesoventrite (longitudinally elevated in <italic><tp:taxon-name><tp:taxon-name-part taxon-name-part-type="genus" reg="Peltochares">Peltochares</tp:taxon-name-part></tp:taxon-name></italic>, simply and broadly bulging, often with additional anterior low longitudinal ridge in <italic><tp:taxon-name><tp:taxon-name-part taxon-name-part-type="genus" reg="Novochares">Novochares</tp:taxon-name-part></tp:taxon-name></italic>), in addition to characteristics of the male genitalia (spiked aedeagus in <italic><tp:taxon-name><tp:taxon-name-part taxon-name-part-type="genus" reg="Peltochares">Peltochares</tp:taxon-name-part></tp:taxon-name></italic>, Figs <xref ref-type="fig" rid="F16">16C, D</xref>, <xref ref-type="fig" rid="F45">45</xref>; divided aedeagus in <italic><tp:taxon-name><tp:taxon-name-part taxon-name-part-type="genus" reg="Novochares">Novochares</tp:taxon-name-part></tp:taxon-name></italic>, Figs <xref ref-type="fig" rid="F16">16G, H</xref>, <xref ref-type="fig" rid="F43">43</xref>; see also explanation under the aedeagus section of Morphological variation in <tp:taxon-name><tp:taxon-name-part taxon-name-part-type="subfamily">Acidocerinae</tp:taxon-name-part></tp:taxon-name> and its taxonomic importance). From dark brown, highly polished, and relatively large species of <italic><tp:taxon-name><tp:taxon-name-part taxon-name-part-type="genus" reg="Helochares">Helochares</tp:taxon-name-part></tp:taxon-name></italic>, <italic><tp:taxon-name><tp:taxon-name-part taxon-name-part-type="genus" reg="Peltochares">Peltochares</tp:taxon-name-part></tp:taxon-name></italic> can be distinguished by their slender maxillary palps, that are 1.3–1.8 × longer than the width of the head (Fig. <xref ref-type="fig" rid="F44">44C, F</xref>), as opposed to shorter (0.6–1.2 × the width of the head) and relatively stout maxillary palps in <italic><tp:taxon-name><tp:taxon-name-part taxon-name-part-type="genus" reg="Helochares">Helochares</tp:taxon-name-part></tp:taxon-name></italic> (Figs <xref ref-type="fig" rid="F35">35C, F</xref>, <xref ref-type="fig" rid="F36">36C, F</xref>), in addition to the aedeagal form (spiked in <italic><tp:taxon-name><tp:taxon-name-part taxon-name-part-type="genus" reg="Peltochares">Peltochares</tp:taxon-name-part></tp:taxon-name></italic>, Figs <xref ref-type="fig" rid="F16">16C, D</xref>, <xref ref-type="fig" rid="F45">45</xref>; tubular in <italic><tp:taxon-name><tp:taxon-name-part taxon-name-part-type="genus" reg="Helochares">Helochares</tp:taxon-name-part></tp:taxon-name></italic>, Figs <xref ref-type="fig" rid="F16">16E, F</xref>, <xref ref-type="fig" rid="F37">37A–H</xref>; see also explanation under the aedeagus section of Morphological variation in <tp:taxon-name><tp:taxon-name-part taxon-name-part-type="subfamily">Acidocerinae</tp:taxon-name-part></tp:taxon-name> and its taxonomic importance).</p><fig id="F45" position="float" orientation="portrait"><object-id xmlns:xlink="http://www.w3.org/1999/xlink" content-type="doi" xlink:type="simple">10.3897/zookeys.1045.63810.figure45</object-id><label>Figure 45.</label><caption><p>Aedeagi of <italic><tp:taxon-name><tp:taxon-name-part taxon-name-part-type="genus" reg="Peltochares">Peltochares</tp:taxon-name-part></tp:taxon-name></italic> spp. <bold>A</bold><italic><tp:taxon-name><tp:taxon-name-part taxon-name-part-type="genus" reg="Peltochares">P.</tp:taxon-name-part> <tp:taxon-name-part taxon-name-part-type="species" reg="conspicuus">conspicuus</tp:taxon-name-part></tp:taxon-name></italic><bold>B</bold><italic><tp:taxon-name><tp:taxon-name-part taxon-name-part-type="genus" reg="Peltochares">P.</tp:taxon-name-part> <tp:taxon-name-part taxon-name-part-type="species" reg="foveicollis">foveicollis</tp:taxon-name-part></tp:taxon-name></italic><bold>C</bold><italic><tp:taxon-name><tp:taxon-name-part taxon-name-part-type="genus" reg="Peltochares">P.</tp:taxon-name-part></tp:taxon-name></italic> sp. (Australia) <bold>D</bold><italic><tp:taxon-name><tp:taxon-name-part taxon-name-part-type="genus" reg="Peltochares">P.</tp:taxon-name-part></tp:taxon-name></italic> sp. (Tanzania;). Scale bars: 1 mm.</p></caption><graphic xmlns:xlink="http://www.w3.org/1999/xlink" xlink:href="zookeys-1045-001-g045.jpg" position="float" orientation="portrait" xlink:type="simple" id="oo_557444.jpg"><uri content-type="original_file" xlink:type="simple">https://binary.pensoft.net/fig/557444</uri></graphic></fig></tp:treatment-sec><tp:treatment-sec sec-type="distribution" id="SECID0EULGM"><title>Distribution.</title><p><bold>Afrotropical</bold>: Angola, Benin, Botswana, Burkina Faso, Burundi, Cameroon, Central African Republic, Chad, Democratic Republic of the Congo, Ethiopia, Gabon, Gambia, Ghana, Guinea, Ivory Coast, Kenya, Liberia, Madagascar, Malawi, Mozambique, Namibia, Niger, Nigeria, Republic of the Congo, Rwanda, Senegal, Sierra Leone, Somalia, Republic of South Africa, South Sudan, Tanzania, Togo, Uganda, Western Sahara, Zambia, Zimbabwe. <bold>Australasian</bold>: Australia (Australian Capital Territory, New South Wales, Northern Territory, Queensland, Western Australia), Indonesia (Papua), New Caledonia, Papua New Guinea. <bold>Indo-Malayan</bold>: Bangladesh, Cambodia, China (Guangdong, Guangxi, Guizhou, Hong Kong, Jiangxi, Macao), Indonesia (Borneo, Sumatra), Laos, Malaysia, Nepal, Sri Lanka, Thailand, Vietnam. <bold>Palearctic</bold>: Canary Islands, Egypt, Israel, Japan (Nansei Islands); Fig. <xref ref-type="fig" rid="F6">6</xref>.</p></tp:treatment-sec><tp:treatment-sec sec-type="natural history" id="SECID0EGMGM"><title>Natural history.</title><p>Even though species currently placed in <italic><tp:taxon-name><tp:taxon-name-part taxon-name-part-type="genus" reg="Peltochares">Peltochares</tp:taxon-name-part></tp:taxon-name></italic> have been treated in faunistic and taxonomic studies (e.g., <xref ref-type="bibr" rid="B288">Watts 1995</xref>, <xref ref-type="bibr" rid="B156">Hebauer 2001b</xref>), little is known about their ecology. Jia and Tang (2018) recently reported that <italic><tp:taxon-name><tp:taxon-name-part taxon-name-part-type="genus" reg="Peltochares">P.</tp:taxon-name-part> <tp:taxon-name-part taxon-name-part-type="species" reg="atropiceus">atropiceus</tp:taxon-name-part></tp:taxon-name></italic> (Régimbart) was living in natural ponds with leaf litter or water grass, sometimes collected on wet ground with plenty of grass; it can be collected at light in May and June in South China and has never been collected from the edges of rivers and streams. The female carries the egg case under the abdominal ventrites (Jia and Tang 2018).</p></tp:treatment-sec><tp:treatment-sec sec-type="Larvae" id="SECID0EGNGM"><title>Larvae.</title><p>Larval stages of <italic><tp:taxon-name><tp:taxon-name-part taxon-name-part-type="genus" reg="Peltochares">Peltochares</tp:taxon-name-part> <tp:taxon-name-part taxon-name-part-type="species" reg="conspicuus">conspicuus</tp:taxon-name-part></tp:taxon-name></italic> Régimbart, were described by <xref ref-type="bibr" rid="B24">Bertrand (1962)</xref> from larvae collected along with adults on the surface of rocks in Madagascar. <xref ref-type="bibr" rid="B112">Fikáček (2003)</xref> provides a diagnosis of the larvae described by <xref ref-type="bibr" rid="B24">Bertrand (1962)</xref>, but questions their identification, given that <italic><tp:taxon-name><tp:taxon-name-part taxon-name-part-type="genus" reg="Peltochares">P.</tp:taxon-name-part> <tp:taxon-name-part taxon-name-part-type="species" reg="conspicuus">conspicuus</tp:taxon-name-part></tp:taxon-name></italic> has never been recorded from Madagascar. It seems most probable the description is of another species now placed <italic><tp:taxon-name><tp:taxon-name-part taxon-name-part-type="genus" reg="Peltochares">Peltochares</tp:taxon-name-part></tp:taxon-name></italic>, as <italic><tp:taxon-name><tp:taxon-name-part taxon-name-part-type="genus" reg="Peltochares">P.</tp:taxon-name-part> <tp:taxon-name-part taxon-name-part-type="species" reg="longipalpis">longipalpis</tp:taxon-name-part></tp:taxon-name></italic> has been recorded from Madagascar, but only future rearing or DNA sequencing of putative larvae will confirm this.</p></tp:treatment-sec><tp:treatment-sec sec-type="Lectotype designation" id="SECID0EAPGM"><title>Lectotype designation.</title><p>We examined Régimbart’s syntype series for <italic><tp:taxon-name><tp:taxon-name-part taxon-name-part-type="genus" reg="Peltochares">Peltochares</tp:taxon-name-part> <tp:taxon-name-part taxon-name-part-type="species" reg="conspicuous">conspicuous</tp:taxon-name-part></tp:taxon-name></italic>, consisting of nine specimens, that are deposited in the Muséum national d’Histoire naturelle, Paris, France. We determined all nine to be conspecific. It includes two specimens labeled ‘Cape Lopez’, one of them labeled ‘<italic><tp:taxon-name><tp:taxon-name-part taxon-name-part-type="genus" reg="Peltochares">Peltochares</tp:taxon-name-part> <tp:taxon-name-part taxon-name-part-type="species" reg="conspicuus">conspicuus</tp:taxon-name-part></tp:taxon-name></italic> Rég.’; five specimens labeled Rembo N’Comi Fernand Vaz, one of them missing prothorax and head, and another one is missing the left elytron; one specimen labeled Rembo N’Comi Fernand Vaz (Gabon), missing prothorax and head; and one specimen labeled ‘Gabon’. All specimens, except the last one, are pinned; the specimen labeled ‘Gabon’ is glued by its abdomen in a small pinned card. To stabilize the identity of the type species of <italic><tp:taxon-name><tp:taxon-name-part taxon-name-part-type="genus" reg="Peltochares">Peltochares</tp:taxon-name-part></tp:taxon-name></italic>, we here designate as the Lectotype the specimen that bears the ‘<italic><tp:taxon-name><tp:taxon-name-part taxon-name-part-type="genus" reg="Peltochares">Peltochares</tp:taxon-name-part> <tp:taxon-name-part taxon-name-part-type="species" reg="conspicuus">conspicuus</tp:taxon-name-part></tp:taxon-name></italic> Rég.’ label, which even though is not completely clean, has all its appendages complete. The following red label has been attached: “LECTOTYPE/ <tp:taxon-name><tp:taxon-name-part taxon-name-part-type="genus" reg="Peltochares">Peltochares</tp:taxon-name-part></tp:taxon-name>/ <tp:taxon-name><tp:taxon-name-part taxon-name-part-type="genus" reg="Peltochares"/><tp:taxon-name-part taxon-name-part-type="species" reg="conspicuus">conspicuus</tp:taxon-name-part></tp:taxon-name>/ Régimbart/ des. Girón and Short”. The remaining eight specimens are designated as paralectotypes. One of the specimens missing its prothorax and head was dissected to reveal the male genitalia, which is illustrated in Fig. <xref ref-type="fig" rid="F45">45A</xref>.</p></tp:treatment-sec><tp:treatment-sec sec-type="Taxonomic history" id="SECID0EBRGM"><title>Taxonomic history.</title><p>The circumscription of <italic><tp:taxon-name><tp:taxon-name-part taxon-name-part-type="genus" reg="Peltochares">Peltochares</tp:taxon-name-part></tp:taxon-name></italic> as used here is changed from its original meaning. <italic><tp:taxon-name><tp:taxon-name-part taxon-name-part-type="genus" reg="Peltochares">Peltochares</tp:taxon-name-part></tp:taxon-name></italic> was originally described as a monotypic genus by Régimbart in 1907, from specimens collected in Gabon of a very unusual species (<italic><tp:taxon-name><tp:taxon-name-part taxon-name-part-type="genus" reg="Peltochares">P.</tp:taxon-name-part> <tp:taxon-name-part taxon-name-part-type="species" reg="conspicuus">conspicuus</tp:taxon-name-part></tp:taxon-name></italic>) which was a rather large, circular beetle with extremely explanate margins of the pronotum and elytra (Fig. <xref ref-type="fig" rid="F44">44A–C</xref>). A morphologically similar species was much later described from Indonesia and Malaysia, although that species was placed in the nominal subgenus of <italic><tp:taxon-name><tp:taxon-name-part taxon-name-part-type="genus" reg="Helochares">Helochares</tp:taxon-name-part></tp:taxon-name></italic> (<tp:taxon-name><tp:taxon-name-part taxon-name-part-type="genus" reg="Helochares">Helochares</tp:taxon-name-part></tp:taxon-name> (s. str.) <tp:taxon-name><tp:taxon-name-part taxon-name-part-type="genus" reg="Helochares"/><tp:taxon-name-part taxon-name-part-type="species" reg="discus">discus</tp:taxon-name-part></tp:taxon-name> Hebauer, Hendrich &amp; Balke). In their molecular phylogeny, <xref ref-type="bibr" rid="B274">Short et al. (2021)</xref> recovered <italic><tp:taxon-name><tp:taxon-name-part taxon-name-part-type="genus" reg="Helochares">H.</tp:taxon-name-part> <tp:taxon-name-part taxon-name-part-type="species" reg="discus">discus</tp:taxon-name-part></tp:taxon-name></italic> in a clade (<italic><tp:taxon-name><tp:taxon-name-part taxon-name-part-type="genus" reg="Helochares">Helochares</tp:taxon-name-part></tp:taxon-name></italic> Clade C) with some other larger, darkly colored (but not explanate) Old World species that were also placed in <italic><tp:taxon-name><tp:taxon-name-part taxon-name-part-type="genus" reg="Helochares">Helochares</tp:taxon-name-part></tp:taxon-name></italic> (s. str.), which showed that this clade was not closely related to the “true” <italic><tp:taxon-name><tp:taxon-name-part taxon-name-part-type="genus" reg="Helochares">Helochares</tp:taxon-name-part></tp:taxon-name></italic> but indeed represented an independent lineage. Examination of the male genitalia of one of the syntypes of <italic><tp:taxon-name><tp:taxon-name-part taxon-name-part-type="genus" reg="Peltochares">P.</tp:taxon-name-part> <tp:taxon-name-part taxon-name-part-type="species" reg="conspicuus">conspicuus</tp:taxon-name-part></tp:taxon-name></italic> (the type of <italic><tp:taxon-name><tp:taxon-name-part taxon-name-part-type="genus" reg="Pelotochares">Pelotochares</tp:taxon-name-part></tp:taxon-name></italic>) and members of “<italic><tp:taxon-name><tp:taxon-name-part taxon-name-part-type="genus" reg="Helochares">Helochares</tp:taxon-name-part></tp:taxon-name></italic> Clade C” in <xref ref-type="bibr" rid="B274">Short et al. (2021)</xref> revealed that they share a quite unique and similar configuration of the male genitalia (spiked genitalia, Figs <xref ref-type="fig" rid="F16">16C, D</xref>, <xref ref-type="fig" rid="F45">45</xref>; see also the aedeagus section of Morphological variation in <tp:taxon-name><tp:taxon-name-part taxon-name-part-type="subfamily">Acidocerinae</tp:taxon-name-part></tp:taxon-name> and its taxonomic importance above), even though they do not share the same extremely explanate body form.</p><p>Although the monophyly and morphological circumscription of “<italic><tp:taxon-name><tp:taxon-name-part taxon-name-part-type="genus" reg="Helochares">Helochares</tp:taxon-name-part></tp:taxon-name></italic> Clade C” is strongly supported, the proper genus name to assign to his lineage is not straightforward, as there are several generic names that had been long synonymized with <italic><tp:taxon-name><tp:taxon-name-part taxon-name-part-type="genus" reg="Helochares">Helochares</tp:taxon-name-part></tp:taxon-name></italic> that potentially come into play with the new circumscription of the genus. The genus <italic><tp:taxon-name><tp:taxon-name-part taxon-name-part-type="genus" reg="Stagnicola">Stagnicola</tp:taxon-name-part></tp:taxon-name></italic> Montrouzier, 1860 was based on what is now <tp:taxon-name><tp:taxon-name-part taxon-name-part-type="genus" reg="Helochares">Helochares</tp:taxon-name-part></tp:taxon-name> (s. str.) <tp:taxon-name><tp:taxon-name-part taxon-name-part-type="genus" reg="Helochares"/><tp:taxon-name-part taxon-name-part-type="species" reg="foevicollis">foevicollis</tp:taxon-name-part></tp:taxon-name>, a species which is a definitive member of <italic><tp:taxon-name><tp:taxon-name-part taxon-name-part-type="genus" reg="Helochares">Helochares</tp:taxon-name-part></tp:taxon-name></italic> Clade C. However, <italic><tp:taxon-name><tp:taxon-name-part taxon-name-part-type="genus" reg="Stagnicola">Stagnicola</tp:taxon-name-part></tp:taxon-name></italic> is a preoccupied name and thus unavailable. More complicated is <italic><tp:taxon-name><tp:taxon-name-part taxon-name-part-type="genus" reg="Neohydrobius">Neohydrobius</tp:taxon-name-part></tp:taxon-name></italic> Blackburn, 1898 and its type species, <italic><tp:taxon-name><tp:taxon-name-part taxon-name-part-type="genus" reg="Philhydrus">Philhydrus</tp:taxon-name-part> <tp:taxon-name-part taxon-name-part-type="species" reg="burrundiensis">burrundiensis</tp:taxon-name-part></tp:taxon-name></italic> Blackburn, which is now considered a junior synonym of <tp:taxon-name><tp:taxon-name-part taxon-name-part-type="genus" reg="Helochares">H.</tp:taxon-name-part> <tp:taxon-name-part taxon-name-part-type="sensu">(s. str.)</tp:taxon-name-part> <tp:taxon-name-part taxon-name-part-type="species" reg="foevicollis">foevicollis</tp:taxon-name-part></tp:taxon-name>. <italic><tp:taxon-name><tp:taxon-name-part taxon-name-part-type="genus" reg="Neohydrobius">Neohydrobius</tp:taxon-name-part></tp:taxon-name></italic>, although eight years older than <italic><tp:taxon-name><tp:taxon-name-part taxon-name-part-type="genus" reg="Peltochares">Peltochares</tp:taxon-name-part></tp:taxon-name></italic>, had a very short shelf-life, as it was synonymized with <italic><tp:taxon-name><tp:taxon-name-part taxon-name-part-type="genus" reg="Helochares">Helochares</tp:taxon-name-part></tp:taxon-name></italic> just 21 years after it was proposed by <xref ref-type="bibr" rid="B49">d’Orchymont (1919b)</xref> and therefore has not been used in more than a century. Meanwhile, <italic><tp:taxon-name><tp:taxon-name-part taxon-name-part-type="genus" reg="Peltochares">Peltochares</tp:taxon-name-part></tp:taxon-name></italic> has been in continuous usage since 1907 and therefore we believe it is the best and most stable name to apply to this clade.</p><p>We had hoped to unilaterally maintain prevailing usage of <italic><tp:taxon-name><tp:taxon-name-part taxon-name-part-type="genus" reg="Peltochares">Peltochares</tp:taxon-name-part></tp:taxon-name></italic> over <italic><tp:taxon-name><tp:taxon-name-part taxon-name-part-type="genus" reg="Neohydrobius">Neohydrobius</tp:taxon-name-part></tp:taxon-name></italic> by invoking ICZN Article 23.9.1. However, not all the required criteria to apply this article appear to be met in this case. Although <italic><tp:taxon-name><tp:taxon-name-part taxon-name-part-type="genus" reg="Neohydrobius">Neohydrobius</tp:taxon-name-part></tp:taxon-name></italic> appears to meet the first criterion (the senior synonym not being used as valid since 1899), we were only able to identify 19 works (by more than 10 authors) in the immediately preceding 50 years, but 25 works are required. Therefore, we will formally appeal to the commission for a ruling to maintain <italic><tp:taxon-name><tp:taxon-name-part taxon-name-part-type="genus" reg="Peltochares">Peltochares</tp:taxon-name-part></tp:taxon-name></italic> over <italic><tp:taxon-name><tp:taxon-name-part taxon-name-part-type="genus" reg="Neohydrobius">Neohydrobius</tp:taxon-name-part></tp:taxon-name></italic>. Accordingly, ICZN Article 82.1 states that prevailing usage is to be maintained until the ruling of the Commission is published and therefore, we use <italic><tp:taxon-name><tp:taxon-name-part taxon-name-part-type="genus" reg="Peltochares">Peltochares</tp:taxon-name-part></tp:taxon-name></italic> in this work.</p></tp:treatment-sec><tp:treatment-sec sec-type="remarks" id="SECID0ED1GM"><title>Remarks.</title><p>The group of species previously assigned to <italic><tp:taxon-name><tp:taxon-name-part taxon-name-part-type="genus" reg="Helochares">Helochares</tp:taxon-name-part></tp:taxon-name></italic> (s. str.), hereby transferred to <italic><tp:taxon-name><tp:taxon-name-part taxon-name-part-type="genus" reg="Peltochares">Peltochares</tp:taxon-name-part></tp:taxon-name></italic>, was first recognized by <xref ref-type="bibr" rid="B156">Hebauer (2001b)</xref> as a discrete unit in morphological terms within <italic><tp:taxon-name><tp:taxon-name-part taxon-name-part-type="genus" reg="Helochares">Helochares</tp:taxon-name-part></tp:taxon-name></italic>. There are currently eight described species of <italic><tp:taxon-name><tp:taxon-name-part taxon-name-part-type="genus" reg="Peltochares">Peltochares</tp:taxon-name-part></tp:taxon-name></italic>, including the following seven species that are transferred from <italic><tp:taxon-name><tp:taxon-name-part taxon-name-part-type="genus" reg="Helochares">Helochares</tp:taxon-name-part></tp:taxon-name></italic> for the first time: <italic><tp:taxon-name><tp:taxon-name-part taxon-name-part-type="genus" reg="Peltochares">P.</tp:taxon-name-part> <tp:taxon-name-part taxon-name-part-type="species" reg="atropiceus">atropiceus</tp:taxon-name-part></tp:taxon-name></italic> (Régimbart) comb. nov., <italic><tp:taxon-name><tp:taxon-name-part taxon-name-part-type="genus" reg="Peltochares">P.</tp:taxon-name-part> <tp:taxon-name-part taxon-name-part-type="species" reg="ciniensis">ciniensis</tp:taxon-name-part></tp:taxon-name></italic> (Hebauer, Hendrich &amp; Balke) comb. nov., <italic><tp:taxon-name><tp:taxon-name-part taxon-name-part-type="genus" reg="Peltochares">P.</tp:taxon-name-part> <tp:taxon-name-part taxon-name-part-type="species" reg="discus">discus</tp:taxon-name-part></tp:taxon-name></italic> (Hebauer, Hendrich &amp; Balke) comb. nov., <italic><tp:taxon-name><tp:taxon-name-part taxon-name-part-type="genus" reg="Peltochares">P.</tp:taxon-name-part> <tp:taxon-name-part taxon-name-part-type="species" reg="foveicollis">foveicollis</tp:taxon-name-part></tp:taxon-name></italic> (Montrouzier) comb. nov., <italic><tp:taxon-name><tp:taxon-name-part taxon-name-part-type="genus" reg="Peltochares">P.</tp:taxon-name-part> <tp:taxon-name-part taxon-name-part-type="species" reg="longipalpis">longipalpis</tp:taxon-name-part></tp:taxon-name></italic> (Murray) comb. nov., <italic><tp:taxon-name><tp:taxon-name-part taxon-name-part-type="genus" reg="Peltochares">P.</tp:taxon-name-part> <tp:taxon-name-part taxon-name-part-type="species" reg="papuensis">papuensis</tp:taxon-name-part></tp:taxon-name></italic> (Hebauer) comb. nov., and <italic><tp:taxon-name><tp:taxon-name-part taxon-name-part-type="genus" reg="Peltochares">P.</tp:taxon-name-part> <tp:taxon-name-part taxon-name-part-type="species" reg="taprobanicus">taprobanicus</tp:taxon-name-part></tp:taxon-name></italic> (Sharp) comb. nov.</p></tp:treatment-sec><tp:treatment-sec sec-type="Species examined" id="SECID0E44GM"><title>Species examined.</title><p><italic><tp:taxon-name><tp:taxon-name-part taxon-name-part-type="genus" reg="Peltochares">Peltochares</tp:taxon-name-part> <tp:taxon-name-part taxon-name-part-type="species" reg="atropiceus">atropiceus</tp:taxon-name-part></tp:taxon-name></italic>, <italic><tp:taxon-name><tp:taxon-name-part taxon-name-part-type="genus" reg="Peltochares">P.</tp:taxon-name-part> <tp:taxon-name-part taxon-name-part-type="species" reg="ciniensis">ciniensis</tp:taxon-name-part></tp:taxon-name></italic> (including a paratype), <italic><tp:taxon-name><tp:taxon-name-part taxon-name-part-type="genus" reg="Peltochares">P.</tp:taxon-name-part> <tp:taxon-name-part taxon-name-part-type="species" reg="conspicuus">conspicuus</tp:taxon-name-part></tp:taxon-name></italic> (including syntypes), <italic><tp:taxon-name><tp:taxon-name-part taxon-name-part-type="genus" reg="Peltochares">P.</tp:taxon-name-part> <tp:taxon-name-part taxon-name-part-type="species" reg="foveicollis">foveicollis</tp:taxon-name-part></tp:taxon-name></italic>, <italic><tp:taxon-name><tp:taxon-name-part taxon-name-part-type="genus" reg="Peltochares">P.</tp:taxon-name-part> <tp:taxon-name-part taxon-name-part-type="species" reg="longipalpis">longipalpis</tp:taxon-name-part></tp:taxon-name></italic>, and <italic><tp:taxon-name><tp:taxon-name-part taxon-name-part-type="genus" reg="Peltochares">P.</tp:taxon-name-part> <tp:taxon-name-part taxon-name-part-type="species" reg="taprobanicus">taprobanicus</tp:taxon-name-part></tp:taxon-name></italic>.</p></tp:treatment-sec><tp:treatment-sec sec-type="Selected references" id="SECID0EFAHM"><title>Selected references.</title><p><xref ref-type="bibr" rid="B235">Régimbart 1907</xref>: 49: original description of the genus; <xref ref-type="bibr" rid="B156">Hebauer 2001b</xref>: taxonomic treatment of <italic><tp:taxon-name><tp:taxon-name-part taxon-name-part-type="genus" reg="Peltochares">P.</tp:taxon-name-part> <tp:taxon-name-part taxon-name-part-type="species" reg="taprobanicus">taprobanicus</tp:taxon-name-part></tp:taxon-name></italic> (as <italic><tp:taxon-name><tp:taxon-name-part taxon-name-part-type="genus" reg="Helochares">Helochares</tp:taxon-name-part> <tp:taxon-name-part taxon-name-part-type="species" reg="taprobanicus">taprobanicus</tp:taxon-name-part></tp:taxon-name></italic>) and allied species; Jia and Tang 2018: faunistic review of Chinese species including a redescription and some biological notes on <italic><tp:taxon-name><tp:taxon-name-part taxon-name-part-type="genus" reg="Peltochares">P.</tp:taxon-name-part> <tp:taxon-name-part taxon-name-part-type="species" reg="atropiceus">atropiceus</tp:taxon-name-part></tp:taxon-name></italic>; <xref ref-type="bibr" rid="B274">Short et al. 2021</xref>: phylogenetic placement.</p></tp:treatment-sec><tp:treatment-sec><!--Section generated to contain objects referenced in tp:taxon-treatment.--><fig id="F1" position="float" orientation="portrait"><object-id xmlns:xlink="http://www.w3.org/1999/xlink" content-type="doi" xlink:type="simple">10.3897/zookeys.1045.63810.figure1</object-id><label>Figure 1.</label><caption><p>Variation across <tp:taxon-name><tp:taxon-name-part taxon-name-part-type="subfamily">Acidocerinae</tp:taxon-name-part></tp:taxon-name>, dorsal and lateral views <bold>A</bold><italic><tp:taxon-name><tp:taxon-name-part taxon-name-part-type="genus" reg="Colossochares">Colossochares</tp:taxon-name-part> <tp:taxon-name-part taxon-name-part-type="species" reg="ellipticus">ellipticus</tp:taxon-name-part></tp:taxon-name></italic><bold>B</bold><italic><tp:taxon-name><tp:taxon-name-part taxon-name-part-type="genus" reg="Peltochares">Peltochares</tp:taxon-name-part></tp:taxon-name></italic> sp. <bold>C</bold><italic><tp:taxon-name><tp:taxon-name-part taxon-name-part-type="genus" reg="Peltochares">Peltochares</tp:taxon-name-part> <tp:taxon-name-part taxon-name-part-type="species" reg="conspicuus">conspicuus</tp:taxon-name-part></tp:taxon-name></italic><bold>D</bold><italic><tp:taxon-name><tp:taxon-name-part taxon-name-part-type="genus" reg="Aulonochares">Aulonochares</tp:taxon-name-part> <tp:taxon-name-part taxon-name-part-type="species" reg="tubulus">tubulus</tp:taxon-name-part></tp:taxon-name></italic><bold>E</bold><italic><tp:taxon-name><tp:taxon-name-part taxon-name-part-type="genus" reg="Helochares">Helochares</tp:taxon-name-part></tp:taxon-name></italic> sp. <bold>F</bold><italic><tp:taxon-name><tp:taxon-name-part taxon-name-part-type="genus" reg="Helochares">Helochares</tp:taxon-name-part> <tp:taxon-name-part taxon-name-part-type="species" reg="tristis">tristis</tp:taxon-name-part></tp:taxon-name></italic><bold>G</bold><italic><tp:taxon-name><tp:taxon-name-part taxon-name-part-type="genus" reg="Novochares">Novochares</tp:taxon-name-part></tp:taxon-name></italic> sp. <bold>H</bold><italic><tp:taxon-name><tp:taxon-name-part taxon-name-part-type="genus" reg="Helopeltarium">Helopeltarium</tp:taxon-name-part> <tp:taxon-name-part taxon-name-part-type="species" reg="ferrugineum">ferrugineum</tp:taxon-name-part></tp:taxon-name></italic><bold>I</bold><italic><tp:taxon-name><tp:taxon-name-part taxon-name-part-type="genus" reg="Batochares">Batochares</tp:taxon-name-part></tp:taxon-name></italic> sp. <bold>J</bold><italic><tp:taxon-name><tp:taxon-name-part taxon-name-part-type="genus" reg="Helobata">Helobata</tp:taxon-name-part> <tp:taxon-name-part taxon-name-part-type="species" reg="larvalis">larvalis</tp:taxon-name-part></tp:taxon-name></italic><bold>K</bold><italic><tp:taxon-name><tp:taxon-name-part taxon-name-part-type="genus" reg="Radicitus">Radicitus</tp:taxon-name-part></tp:taxon-name></italic> sp. <bold>L</bold><italic><tp:taxon-name><tp:taxon-name-part taxon-name-part-type="genus" reg="Nanosaphes">Nanosaphes</tp:taxon-name-part> <tp:taxon-name-part taxon-name-part-type="species" reg="tricolor">tricolor</tp:taxon-name-part></tp:taxon-name></italic><bold>M</bold><tp:taxon-name><tp:taxon-name-part taxon-name-part-type="genus" reg="Agraphydrus">Agraphydrus</tp:taxon-name-part> <tp:taxon-name-part taxon-name-part-type="uncertainty-rank">cf.</tp:taxon-name-part> <tp:taxon-name-part taxon-name-part-type="species" reg="attenuatus">attenuatus</tp:taxon-name-part></tp:taxon-name><bold>N</bold><italic><tp:taxon-name><tp:taxon-name-part taxon-name-part-type="genus" reg="Tobochares">Tobochares</tp:taxon-name-part> <tp:taxon-name-part taxon-name-part-type="species" reg="luteomargo">luteomargo</tp:taxon-name-part></tp:taxon-name></italic><bold>O</bold><italic><tp:taxon-name><tp:taxon-name-part taxon-name-part-type="genus" reg="Tobochares">Tobochares</tp:taxon-name-part> <tp:taxon-name-part taxon-name-part-type="species" reg="sulcatus">sulcatus</tp:taxon-name-part></tp:taxon-name></italic><bold>P</bold><italic><tp:taxon-name><tp:taxon-name-part taxon-name-part-type="genus" reg="Quadriops">Quadriops</tp:taxon-name-part> <tp:taxon-name-part taxon-name-part-type="species" reg="similaris">similaris</tp:taxon-name-part></tp:taxon-name></italic><bold>Q</bold><italic><tp:taxon-name><tp:taxon-name-part taxon-name-part-type="genus" reg="Crucisternum">Crucisternum</tp:taxon-name-part> <tp:taxon-name-part taxon-name-part-type="species" reg="ouboteri">ouboteri</tp:taxon-name-part></tp:taxon-name></italic><bold>R</bold><italic><tp:taxon-name><tp:taxon-name-part taxon-name-part-type="genus" reg="Primocerus">Primocerus</tp:taxon-name-part> <tp:taxon-name-part taxon-name-part-type="species" reg="neutrum">neutrum</tp:taxon-name-part></tp:taxon-name></italic><bold>S</bold><italic><tp:taxon-name><tp:taxon-name-part taxon-name-part-type="genus" reg="Agraphydrus">Agraphydrus</tp:taxon-name-part> <tp:taxon-name-part taxon-name-part-type="species" reg="coomani">coomani</tp:taxon-name-part></tp:taxon-name></italic><bold>T</bold><italic><tp:taxon-name><tp:taxon-name-part taxon-name-part-type="genus" reg="Agraphydrus">Agraphydrus</tp:taxon-name-part></tp:taxon-name></italic> sp. <bold>U</bold><italic><tp:taxon-name><tp:taxon-name-part taxon-name-part-type="genus" reg="Globulosis">Globulosis</tp:taxon-name-part> <tp:taxon-name-part taxon-name-part-type="species" reg="flavus">flavus</tp:taxon-name-part></tp:taxon-name></italic><bold>V</bold><italic><tp:taxon-name><tp:taxon-name-part taxon-name-part-type="genus" reg="Crephelochares">Crephelochares</tp:taxon-name-part> <tp:taxon-name-part taxon-name-part-type="species" reg="nitescens">nitescens</tp:taxon-name-part></tp:taxon-name></italic>.</p></caption><graphic xmlns:xlink="http://www.w3.org/1999/xlink" xlink:href="zookeys-1045-001-g001.jpg" position="float" orientation="portrait" xlink:type="simple" id="oo_557400.jpg"><uri content-type="original_file" xlink:type="simple">https://binary.pensoft.net/fig/557400</uri></graphic></fig><fig id="F4" position="float" orientation="portrait"><object-id xmlns:xlink="http://www.w3.org/1999/xlink" content-type="doi" xlink:type="simple">10.3897/zookeys.1045.63810.figure4</object-id><label>Figure 4.</label><caption><p>Known distribution of genera of <tp:taxon-name><tp:taxon-name-part taxon-name-part-type="subfamily">Acidocerinae</tp:taxon-name-part></tp:taxon-name>: <italic><tp:taxon-name><tp:taxon-name-part taxon-name-part-type="genus" reg="Acidocerus">Acidocerus</tp:taxon-name-part></tp:taxon-name></italic>, <italic><tp:taxon-name><tp:taxon-name-part taxon-name-part-type="genus" reg="Agraphydrus">Agraphydrus</tp:taxon-name-part></tp:taxon-name></italic>, <italic><tp:taxon-name><tp:taxon-name-part taxon-name-part-type="genus" reg="Aulonochares">Aulonochares</tp:taxon-name-part></tp:taxon-name></italic>, <italic><tp:taxon-name><tp:taxon-name-part taxon-name-part-type="genus" reg="Batochares">Batochares</tp:taxon-name-part></tp:taxon-name></italic>, <italic><tp:taxon-name><tp:taxon-name-part taxon-name-part-type="genus" reg="Chasmogenus">Chasmogenus</tp:taxon-name-part></tp:taxon-name></italic>, <italic><tp:taxon-name><tp:taxon-name-part taxon-name-part-type="genus" reg="Colossochares">Colossochares</tp:taxon-name-part></tp:taxon-name></italic>, and <italic><tp:taxon-name><tp:taxon-name-part taxon-name-part-type="genus" reg="Crephelochares">Crephelochares</tp:taxon-name-part></tp:taxon-name></italic>.</p></caption><graphic xmlns:xlink="http://www.w3.org/1999/xlink" xlink:href="zookeys-1045-001-g004.jpg" position="float" orientation="portrait" xlink:type="simple" id="oo_557403.jpg"><uri content-type="original_file" xlink:type="simple">https://binary.pensoft.net/fig/557403</uri></graphic></fig><fig id="F11" position="float" orientation="portrait"><object-id xmlns:xlink="http://www.w3.org/1999/xlink" content-type="doi" xlink:type="simple">10.3897/zookeys.1045.63810.figure11</object-id><label>Figure 11.</label><caption><p>Head of miscellaneous <tp:taxon-name><tp:taxon-name-part taxon-name-part-type="subfamily">Acidocerinae</tp:taxon-name-part></tp:taxon-name><bold>A–D</bold> anterolateral view: <bold>A</bold><italic><tp:taxon-name><tp:taxon-name-part taxon-name-part-type="genus" reg="Tobochares">Tobochares</tp:taxon-name-part> <tp:taxon-name-part taxon-name-part-type="species" reg="luteomargo">luteomargo</tp:taxon-name-part></tp:taxon-name></italic> with white arrow pointing to straight anterior margin of eye <bold>B</bold><italic><tp:taxon-name><tp:taxon-name-part taxon-name-part-type="genus" reg="Tobochares">Tobochares</tp:taxon-name-part> <tp:taxon-name-part taxon-name-part-type="species" reg="emarginatus">emarginatus</tp:taxon-name-part></tp:taxon-name></italic> with white arrow pointing to <tp:taxon-name><tp:taxon-name-part taxon-name-part-type="genus" reg="Tobochares"/><tp:taxon-name-part taxon-name-part-type="species" reg="canthus">canthus</tp:taxon-name-part></tp:taxon-name> emarginating anterior margin of eye <bold>C</bold><italic><tp:taxon-name><tp:taxon-name-part taxon-name-part-type="genus" reg="Quadriops">Quadriops</tp:taxon-name-part> <tp:taxon-name-part taxon-name-part-type="species" reg="politus">politus</tp:taxon-name-part></tp:taxon-name></italic> with white arrow pointing to <tp:taxon-name><tp:taxon-name-part taxon-name-part-type="genus" reg="Tobochares"/><tp:taxon-name-part taxon-name-part-type="species" reg="canthus">canthus</tp:taxon-name-part></tp:taxon-name> fully dividing the eye in dorsal and ventral faces <bold>D</bold><italic><tp:taxon-name><tp:taxon-name-part taxon-name-part-type="genus" reg="Batochares">Batochares</tp:taxon-name-part></tp:taxon-name></italic> sp. black arrow pointing to transverse carina on labrum <bold>E–L</bold> dorsal view of head: <bold>E</bold><italic><tp:taxon-name><tp:taxon-name-part taxon-name-part-type="genus" reg="Batochares">Batochares</tp:taxon-name-part></tp:taxon-name></italic> sp. <bold>F</bold><italic><tp:taxon-name><tp:taxon-name-part taxon-name-part-type="genus" reg="Helochares">Helochares</tp:taxon-name-part> <tp:taxon-name-part taxon-name-part-type="species" reg="tristis">tristis</tp:taxon-name-part></tp:taxon-name></italic><bold>G</bold><italic><tp:taxon-name><tp:taxon-name-part taxon-name-part-type="genus" reg="Crephelochares">Crephelochares</tp:taxon-name-part> <tp:taxon-name-part taxon-name-part-type="species" reg="nitescens">nitescens</tp:taxon-name-part></tp:taxon-name></italic>, <bold>H</bold><italic><tp:taxon-name><tp:taxon-name-part taxon-name-part-type="genus" reg="Chasmogenus">Chasmogenus</tp:taxon-name-part> <tp:taxon-name-part taxon-name-part-type="species" reg="australis">australis</tp:taxon-name-part></tp:taxon-name></italic> with black arrow pointing to preclypeal membrane <bold>I</bold><italic><tp:taxon-name><tp:taxon-name-part taxon-name-part-type="genus" reg="Colossochares">Colossochares</tp:taxon-name-part> <tp:taxon-name-part taxon-name-part-type="species" reg="ellipticus">ellipticus</tp:taxon-name-part></tp:taxon-name></italic><bold>J</bold><italic><tp:taxon-name><tp:taxon-name-part taxon-name-part-type="genus" reg="Aulonochares">Aulonochares</tp:taxon-name-part> <tp:taxon-name-part taxon-name-part-type="species" reg="tubulus">tubulus</tp:taxon-name-part></tp:taxon-name></italic><bold>K</bold><italic><tp:taxon-name><tp:taxon-name-part taxon-name-part-type="genus" reg="Peltochares">Peltochares</tp:taxon-name-part> <tp:taxon-name-part taxon-name-part-type="species" reg="conspicuus">conspicuus</tp:taxon-name-part></tp:taxon-name></italic><bold>L</bold><italic><tp:taxon-name><tp:taxon-name-part taxon-name-part-type="genus" reg="Helobata">Helobata</tp:taxon-name-part> <tp:taxon-name-part taxon-name-part-type="species" reg="larvalis">larvalis</tp:taxon-name-part></tp:taxon-name></italic>.</p></caption><graphic xmlns:xlink="http://www.w3.org/1999/xlink" xlink:href="zookeys-1045-001-g011.jpg" position="float" orientation="portrait" xlink:type="simple" id="oo_557410.jpg"><uri content-type="original_file" xlink:type="simple">https://binary.pensoft.net/fig/557410</uri></graphic></fig><fig id="F16" position="float" orientation="portrait"><object-id xmlns:xlink="http://www.w3.org/1999/xlink" content-type="doi" xlink:type="simple">10.3897/zookeys.1045.63810.figure16</object-id><label>Figure 16.</label><caption><p>Aedeagi <bold>A–E</bold> trilobed: <bold>A</bold> schematic <bold>B</bold><italic><tp:taxon-name><tp:taxon-name-part taxon-name-part-type="genus" reg="Chasmogenus">Chasmogenus</tp:taxon-name-part> <tp:taxon-name-part taxon-name-part-type="species" reg="schmits">schmits</tp:taxon-name-part></tp:taxon-name></italic><bold>C, D</bold> spiked: <bold>C</bold> schematic <bold>D</bold><italic><tp:taxon-name><tp:taxon-name-part taxon-name-part-type="genus" reg="Peltochares">Peltochares</tp:taxon-name-part> <tp:taxon-name-part taxon-name-part-type="species" reg="foveicollis">foveicollis</tp:taxon-name-part></tp:taxon-name></italic><bold>E, F</bold> tubular: <bold>E</bold> schematic <bold>F</bold><italic><tp:taxon-name><tp:taxon-name-part taxon-name-part-type="genus" reg="Helochares">Helochares</tp:taxon-name-part> <tp:taxon-name-part taxon-name-part-type="species" reg="politus">politus</tp:taxon-name-part></tp:taxon-name></italic><bold>G, H</bold> divided: <bold>G</bold> schematic <bold>H</bold><italic><tp:taxon-name><tp:taxon-name-part taxon-name-part-type="genus" reg="Novochares">Novochares</tp:taxon-name-part> <tp:taxon-name-part taxon-name-part-type="species" reg="pallipes">pallipes</tp:taxon-name-part></tp:taxon-name></italic>.</p></caption><graphic xmlns:xlink="http://www.w3.org/1999/xlink" xlink:href="zookeys-1045-001-g016.jpg" position="float" orientation="portrait" xlink:type="simple" id="oo_557415.jpg"><uri content-type="original_file" xlink:type="simple">https://binary.pensoft.net/fig/557415</uri></graphic></fig><fig id="F33" position="float" orientation="portrait"><object-id xmlns:xlink="http://www.w3.org/1999/xlink" content-type="doi" xlink:type="simple">10.3897/zookeys.1045.63810.figure33</object-id><label>FIgure 33.</label><caption><p>Habitus of <italic><tp:taxon-name><tp:taxon-name-part taxon-name-part-type="genus" reg="Helobata">Helobata</tp:taxon-name-part></tp:taxon-name></italic> spp. <bold>A–C</bold><italic><tp:taxon-name><tp:taxon-name-part taxon-name-part-type="genus" reg="Helobata">H.</tp:taxon-name-part> <tp:taxon-name-part taxon-name-part-type="species" reg="larvalis">larvalis</tp:taxon-name-part></tp:taxon-name></italic>: <bold>A</bold> dorsal habitus <bold>B</bold> lateral habitus <bold>C</bold> ventral habitus <bold>D</bold><italic><tp:taxon-name><tp:taxon-name-part taxon-name-part-type="genus" reg="Helobata">H.</tp:taxon-name-part> <tp:taxon-name-part taxon-name-part-type="species" reg="quatipuru">quatipuru</tp:taxon-name-part></tp:taxon-name></italic> (from <xref ref-type="bibr" rid="B43">Clarkson and Almeida 2018</xref>) <bold>E</bold><italic><tp:taxon-name><tp:taxon-name-part taxon-name-part-type="genus" reg="Helobata">H.</tp:taxon-name-part> <tp:taxon-name-part taxon-name-part-type="species" reg="amazonensis">amazonensis</tp:taxon-name-part></tp:taxon-name></italic> (from <xref ref-type="bibr" rid="B43">Clarkson and Almeida 2018</xref>) <bold>F</bold><italic><tp:taxon-name><tp:taxon-name-part taxon-name-part-type="genus" reg="Helobata">H.</tp:taxon-name-part> <tp:taxon-name-part taxon-name-part-type="species" reg="pantaneira">pantaneira</tp:taxon-name-part></tp:taxon-name></italic> (from <xref ref-type="bibr" rid="B42">Clarkson et al. 2016</xref>). Scale bars: 1 mm.</p></caption><graphic xmlns:xlink="http://www.w3.org/1999/xlink" xlink:href="zookeys-1045-001-g033.jpg" position="float" orientation="portrait" xlink:type="simple" id="oo_557432.jpg"><uri content-type="original_file" xlink:type="simple">https://binary.pensoft.net/fig/557432</uri></graphic></fig><fig id="F43" position="float" orientation="portrait"><object-id xmlns:xlink="http://www.w3.org/1999/xlink" content-type="doi" xlink:type="simple">10.3897/zookeys.1045.63810.figure43</object-id><label>Figure 43.</label><caption><p>Aedeagi of <italic><tp:taxon-name><tp:taxon-name-part taxon-name-part-type="genus" reg="Novochares">Novochares</tp:taxon-name-part></tp:taxon-name></italic> spp. <bold>A</bold><italic>N.</italic> sp. (Ecuador) <bold>B</bold><italic><tp:taxon-name><tp:taxon-name-part taxon-name-part-type="genus" reg="Novochares">N.</tp:taxon-name-part> <tp:taxon-name-part taxon-name-part-type="species" reg="abbreviatus">abbreviatus</tp:taxon-name-part></tp:taxon-name></italic><bold>C</bold><italic><tp:taxon-name><tp:taxon-name-part taxon-name-part-type="genus" reg="Novochares">N.</tp:taxon-name-part> <tp:taxon-name-part taxon-name-part-type="species" reg="pallipes">pallipes</tp:taxon-name-part></tp:taxon-name></italic><bold>D</bold><italic><tp:taxon-name><tp:taxon-name-part taxon-name-part-type="genus" reg="Novochares">N.</tp:taxon-name-part> <tp:taxon-name-part taxon-name-part-type="species" reg="chaquensis">chaquensis</tp:taxon-name-part></tp:taxon-name></italic><bold>E</bold><italic><tp:taxon-name><tp:taxon-name-part taxon-name-part-type="genus" reg="Novochares">N.</tp:taxon-name-part> <tp:taxon-name-part taxon-name-part-type="species" reg="atratus">atratus</tp:taxon-name-part></tp:taxon-name></italic><bold>F</bold><italic><tp:taxon-name><tp:taxon-name-part taxon-name-part-type="genus" reg="Novochares">N.</tp:taxon-name-part> <tp:taxon-name-part taxon-name-part-type="species" reg="pichilingue">pichilingue</tp:taxon-name-part></tp:taxon-name></italic><bold>G</bold><tp:taxon-name><tp:taxon-name-part taxon-name-part-type="genus" reg="Novochares">N.</tp:taxon-name-part> <tp:taxon-name-part taxon-name-part-type="uncertainty-rank">cf.</tp:taxon-name-part> <tp:taxon-name-part taxon-name-part-type="species" reg="tectiformis">tectiformis</tp:taxon-name-part></tp:taxon-name><bold>H</bold><tp:taxon-name><tp:taxon-name-part taxon-name-part-type="genus" reg="Novochares">N.</tp:taxon-name-part> <tp:taxon-name-part taxon-name-part-type="uncertainty-rank">cf.</tp:taxon-name-part> <tp:taxon-name-part taxon-name-part-type="species" reg="coya">coya</tp:taxon-name-part></tp:taxon-name><bold>I</bold><tp:taxon-name><tp:taxon-name-part taxon-name-part-type="genus" reg="Novochares">N.</tp:taxon-name-part> <tp:taxon-name-part taxon-name-part-type="uncertainty-rank">cf.</tp:taxon-name-part> <tp:taxon-name-part taxon-name-part-type="species" reg="guadelupensis">guadelupensis</tp:taxon-name-part></tp:taxon-name><bold>J</bold><tp:taxon-name><tp:taxon-name-part taxon-name-part-type="genus" reg="Novochares">N.</tp:taxon-name-part> <tp:taxon-name-part taxon-name-part-type="uncertainty-rank">cf.</tp:taxon-name-part> <tp:taxon-name-part taxon-name-part-type="species" reg="cochlearis">cochlearis</tp:taxon-name-part></tp:taxon-name>. Scale bars: 0.5 mm.</p></caption><graphic xmlns:xlink="http://www.w3.org/1999/xlink" xlink:href="zookeys-1045-001-g043.jpg" position="float" orientation="portrait" xlink:type="simple" id="oo_557442.jpg"><uri content-type="original_file" xlink:type="simple">https://binary.pensoft.net/fig/557442</uri></graphic></fig><fig id="F35" position="float" orientation="portrait"><object-id xmlns:xlink="http://www.w3.org/1999/xlink" content-type="doi" xlink:type="simple">10.3897/zookeys.1045.63810.figure35</object-id><label>Figure 35.</label><caption><p>Habitus of <italic><tp:taxon-name><tp:taxon-name-part taxon-name-part-type="genus" reg="Helochares">Helochares</tp:taxon-name-part></tp:taxon-name></italic> spp. <bold>A–C</bold><italic><tp:taxon-name><tp:taxon-name-part taxon-name-part-type="genus" reg="Helochares">Helochares</tp:taxon-name-part> <tp:taxon-name-part taxon-name-part-type="species" reg="tristis">tristis</tp:taxon-name-part></tp:taxon-name></italic>: <bold>A</bold> dorsal habitus <bold>B</bold> lateral habitus <bold>C</bold> ventral habitus <bold>D–F</bold><italic><tp:taxon-name><tp:taxon-name-part taxon-name-part-type="genus" reg="Helochares">H.</tp:taxon-name-part> <tp:taxon-name-part taxon-name-part-type="species" reg="sharpi">sharpi</tp:taxon-name-part></tp:taxon-name></italic>: <bold>D</bold> dorsal habitus <bold>E</bold> lateral habitus <bold>F</bold> ventral habitus. Scale bar: 1 mm.</p></caption><graphic xmlns:xlink="http://www.w3.org/1999/xlink" xlink:href="zookeys-1045-001-g035.jpg" position="float" orientation="portrait" xlink:type="simple" id="oo_557434.jpg"><uri content-type="original_file" xlink:type="simple">https://binary.pensoft.net/fig/557434</uri></graphic></fig><fig id="F36" position="float" orientation="portrait"><object-id xmlns:xlink="http://www.w3.org/1999/xlink" content-type="doi" xlink:type="simple">10.3897/zookeys.1045.63810.figure36</object-id><label>Figure 36.</label><caption><p>Habitus of <italic><tp:taxon-name><tp:taxon-name-part taxon-name-part-type="genus" reg="Helochares">Helochares</tp:taxon-name-part></tp:taxon-name></italic> spp. <bold>A–C</bold><italic><tp:taxon-name><tp:taxon-name-part taxon-name-part-type="genus" reg="Helochares">H.</tp:taxon-name-part> <tp:taxon-name-part taxon-name-part-type="species" reg="laevis">laevis</tp:taxon-name-part></tp:taxon-name></italic>: <bold>A</bold> dorsal habitus <bold>B</bold> lateral habitus <bold>C</bold> ventral habitus <bold>D–F</bold><italic><tp:taxon-name><tp:taxon-name-part taxon-name-part-type="genus" reg="Helochares">H.</tp:taxon-name-part></tp:taxon-name></italic> sp. (India, Goa): <bold>D</bold> dorsal habitus <bold>E</bold> lateral habitus <bold>F</bold> ventral habitus. Scale bar: 1 mm.</p></caption><graphic xmlns:xlink="http://www.w3.org/1999/xlink" xlink:href="zookeys-1045-001-g036.jpg" position="float" orientation="portrait" xlink:type="simple" id="oo_557435.jpg"><uri content-type="original_file" xlink:type="simple">https://binary.pensoft.net/fig/557435</uri></graphic></fig><fig id="F37" position="float" orientation="portrait"><object-id xmlns:xlink="http://www.w3.org/1999/xlink" content-type="doi" xlink:type="simple">10.3897/zookeys.1045.63810.figure37</object-id><label>Figure 37.</label><caption><p>Aedeagi <bold>A–H</bold><italic><tp:taxon-name><tp:taxon-name-part taxon-name-part-type="genus" reg="Helochares">Helochares</tp:taxon-name-part></tp:taxon-name></italic> spp.: <bold>A</bold><italic><tp:taxon-name><tp:taxon-name-part taxon-name-part-type="genus" reg="Helochares">H.</tp:taxon-name-part></tp:taxon-name></italic> sp. (Guinea) <bold>B</bold><italic><tp:taxon-name><tp:taxon-name-part taxon-name-part-type="genus" reg="Helochares">H.</tp:taxon-name-part> <tp:taxon-name-part taxon-name-part-type="species" reg="tristis">tristis</tp:taxon-name-part></tp:taxon-name></italic><bold>C</bold><tp:taxon-name><tp:taxon-name-part taxon-name-part-type="genus" reg="Helochares">H.</tp:taxon-name-part> <tp:taxon-name-part taxon-name-part-type="uncertainty-rank">nr.</tp:taxon-name-part> <tp:taxon-name-part taxon-name-part-type="species" reg="cresphontes">cresphontes</tp:taxon-name-part></tp:taxon-name><bold>D</bold><tp:taxon-name><tp:taxon-name-part taxon-name-part-type="genus" reg="Helochares">H.</tp:taxon-name-part> <tp:taxon-name-part taxon-name-part-type="uncertainty-rank">nr.</tp:taxon-name-part> <tp:taxon-name-part taxon-name-part-type="species" reg="tatei">tatei</tp:taxon-name-part></tp:taxon-name><bold>E</bold><italic><tp:taxon-name><tp:taxon-name-part taxon-name-part-type="genus" reg="Helochares">H.</tp:taxon-name-part></tp:taxon-name></italic> sp. (India, Goa) <bold>F</bold><italic><tp:taxon-name><tp:taxon-name-part taxon-name-part-type="genus" reg="Helochares">H.</tp:taxon-name-part></tp:taxon-name></italic> sp. (Vietnam) <bold>G</bold><italic><tp:taxon-name><tp:taxon-name-part taxon-name-part-type="genus" reg="Helochares">H.</tp:taxon-name-part> <tp:taxon-name-part taxon-name-part-type="species" reg="politus">politus</tp:taxon-name-part></tp:taxon-name></italic><bold>H</bold><italic><tp:taxon-name><tp:taxon-name-part taxon-name-part-type="genus" reg="Helochares">H.</tp:taxon-name-part> <tp:taxon-name-part taxon-name-part-type="species" reg="songi">songi</tp:taxon-name-part></tp:taxon-name></italic> (from Jia and Tang 2018, fig. 48) <bold>I</bold><italic><tp:taxon-name><tp:taxon-name-part taxon-name-part-type="genus" reg="Helopeltarium">Helopeltarium</tp:taxon-name-part> <tp:taxon-name-part taxon-name-part-type="species" reg="ferrugineum">ferrugineum</tp:taxon-name-part></tp:taxon-name></italic>. Scale bars: 0.5 mm.</p></caption><graphic xmlns:xlink="http://www.w3.org/1999/xlink" xlink:href="zookeys-1045-001-g037.jpg" position="float" orientation="portrait" xlink:type="simple" id="oo_557436.jpg"><uri content-type="original_file" xlink:type="simple">https://binary.pensoft.net/fig/557436</uri></graphic></fig><fig id="F6" position="float" orientation="portrait"><object-id xmlns:xlink="http://www.w3.org/1999/xlink" content-type="doi" xlink:type="simple">10.3897/zookeys.1045.63810.figure6</object-id><label>Figure 6.</label><caption><p>Known distribution of genera of <tp:taxon-name><tp:taxon-name-part taxon-name-part-type="subfamily">Acidocerinae</tp:taxon-name-part></tp:taxon-name>: <italic><tp:taxon-name><tp:taxon-name-part taxon-name-part-type="genus" reg="Novochares">Novochares</tp:taxon-name-part></tp:taxon-name></italic>, <italic><tp:taxon-name><tp:taxon-name-part taxon-name-part-type="genus" reg="Peltochares">Peltochares</tp:taxon-name-part></tp:taxon-name></italic>, <italic><tp:taxon-name><tp:taxon-name-part taxon-name-part-type="genus" reg="Primocerus">Primocerus</tp:taxon-name-part></tp:taxon-name></italic>, <italic><tp:taxon-name><tp:taxon-name-part taxon-name-part-type="genus" reg="Quadriops">Quadriops</tp:taxon-name-part></tp:taxon-name></italic>, <italic><tp:taxon-name><tp:taxon-name-part taxon-name-part-type="genus" reg="Radicitus">Radicitus</tp:taxon-name-part></tp:taxon-name></italic>, <italic><tp:taxon-name><tp:taxon-name-part taxon-name-part-type="genus" reg="Sindolus">Sindolus</tp:taxon-name-part></tp:taxon-name></italic>, <italic><tp:taxon-name><tp:taxon-name-part taxon-name-part-type="genus" reg="Tobochares">Tobochares</tp:taxon-name-part></tp:taxon-name></italic>, and <italic><tp:taxon-name><tp:taxon-name-part taxon-name-part-type="genus" reg="Troglochares">Troglochares</tp:taxon-name-part></tp:taxon-name></italic>.</p></caption><graphic xmlns:xlink="http://www.w3.org/1999/xlink" xlink:href="zookeys-1045-001-g006.jpg" position="float" orientation="portrait" xlink:type="simple" id="oo_557405.jpg"><uri content-type="original_file" xlink:type="simple">https://binary.pensoft.net/fig/557405</uri></graphic></fig></tp:treatment-sec><ref-list><ref id="B19"><mixed-citation xmlns:xlink="http://www.w3.org/1999/xlink" xlink:type="simple"><person-group><name name-style="western"><surname>Bedel</surname><given-names>L</given-names></name></person-group> (<year>1880</year>) (Quelques modifications nouvelles à introduire dans la nomenclature des Hydrophilides). Annales de la Société Entomologique de France 5(10): CXLVII–CXLVIII. <ext-link xlink:type="simple" ext-link-type="uri" xlink:href="https://biodiversitylibrary.org/page/8232411">https://biodiversitylibrary.org/page/8232411</ext-link></mixed-citation></ref><ref id="B49"><mixed-citation xmlns:xlink="http://www.w3.org/1999/xlink" xlink:type="simple"><person-group><name name-style="western"><surname>d’Orchymont</surname><given-names>A</given-names></name></person-group> (<year>1919b</year>) Les genres <italic><tp:taxon-name><tp:taxon-name-part taxon-name-part-type="genus">Enochroides</tp:taxon-name-part></tp:taxon-name></italic> Kuw., <italic><tp:taxon-name><tp:taxon-name-part taxon-name-part-type="genus">Neohydrobius</tp:taxon-name-part></tp:taxon-name></italic> Blackb. et <italic><tp:taxon-name><tp:taxon-name-part taxon-name-part-type="genus">Hygrotrophus</tp:taxon-name-part></tp:taxon-name></italic> W. McLeay (Col. Palpicornia). Bulletin de la Société entomologique de France (1919): 226–230.</mixed-citation></ref><ref id="B274"><mixed-citation xmlns:xlink="http://www.w3.org/1999/xlink" xlink:type="simple"><person-group><name name-style="western"><surname>Short</surname><given-names>AEZ</given-names></name><name name-style="western"><surname>Girón</surname><given-names>JC</given-names></name><name name-style="western"><surname>Toussaint</surname><given-names>EFA</given-names></name></person-group> (<year>2021</year>) <article-title>Evolution and biogeography of acidocerine water scavenger beetles (<tp:taxon-name><tp:taxon-name-part taxon-name-part-type="order">Coleoptera</tp:taxon-name-part></tp:taxon-name>: <tp:taxon-name><tp:taxon-name-part taxon-name-part-type="family">Hydrophilidae</tp:taxon-name-part></tp:taxon-name>) shaped by Gondwanan vicariance and Cenozoic isolation of South America.</article-title><source>Systematic Entomology</source><volume>46</volume>(<issue>2</issue>): <fpage>380</fpage>–<lpage>395</lpage>. <ext-link xlink:type="simple" ext-link-type="doi" xlink:href="10.1111/syen.12467">https://doi.org/10.1111/syen.12467</ext-link></mixed-citation></ref><ref id="B43"><mixed-citation xmlns:xlink="http://www.w3.org/1999/xlink" xlink:type="simple"><person-group><name name-style="western"><surname>Clarkson</surname><given-names>B</given-names></name><name name-style="western"><surname>Almeida</surname><given-names>LM</given-names></name></person-group> (<year>2018</year>) On Brazilian <italic><tp:taxon-name><tp:taxon-name-part taxon-name-part-type="genus">Helobata</tp:taxon-name-part></tp:taxon-name></italic> Bergroth, 1888 (<tp:taxon-name><tp:taxon-name-part taxon-name-part-type="order">Coleoptera</tp:taxon-name-part></tp:taxon-name>: <tp:taxon-name><tp:taxon-name-part taxon-name-part-type="family">Hydrophilidae</tp:taxon-name-part></tp:taxon-name>) II: new distribution data. Papeis Avulsos de Zoologia 58 (e20185835): 1–6. <ext-link xlink:type="simple" ext-link-type="doi" xlink:href="10.11606/1807-0205/2018.58.35">https://doi.org/10.11606/1807-0205/2018.58.35</ext-link></mixed-citation></ref><ref id="B42"><mixed-citation xmlns:xlink="http://www.w3.org/1999/xlink" xlink:type="simple"><person-group><name name-style="western"><surname>Clarkson</surname><given-names>B</given-names></name><name name-style="western"><surname>Santos</surname><given-names>AD</given-names></name><name name-style="western"><surname>Ferreira-Jr</surname><given-names>N</given-names></name></person-group> (<year>2016</year>) <article-title>On Brazilian <italic><tp:taxon-name><tp:taxon-name-part taxon-name-part-type="genus">Helobata</tp:taxon-name-part></tp:taxon-name></italic> Bergroth, 1888 (<tp:taxon-name><tp:taxon-name-part taxon-name-part-type="order">Coleoptera</tp:taxon-name-part></tp:taxon-name>: <tp:taxon-name><tp:taxon-name-part taxon-name-part-type="family">Hydrophilidae</tp:taxon-name-part></tp:taxon-name>): description of two new species, new records, and key to species.</article-title><source>Zootaxa</source><volume>4126</volume>(<issue>4</issue>): <fpage>548</fpage>–<lpage>562</lpage>. <ext-link xlink:type="simple" ext-link-type="doi" xlink:href="10.11646/zootaxa.4126.4.6">https://doi.org/10.11646/zootaxa.4126.4.6</ext-link></mixed-citation></ref><ref id="B288"><mixed-citation xmlns:xlink="http://www.w3.org/1999/xlink" xlink:type="simple"><person-group><name name-style="western"><surname>Watts</surname><given-names>CHS</given-names></name></person-group> (<year>1995</year>) <article-title>Revision of the Australasian genera <italic><tp:taxon-name><tp:taxon-name-part taxon-name-part-type="genus">Agraphydrus</tp:taxon-name-part></tp:taxon-name></italic> Régimbart, <italic><tp:taxon-name><tp:taxon-name-part taxon-name-part-type="genus">Chasmogenus</tp:taxon-name-part></tp:taxon-name></italic> Sharp and <italic><tp:taxon-name><tp:taxon-name-part taxon-name-part-type="genus">Helochares</tp:taxon-name-part></tp:taxon-name></italic> Mulsant (<tp:taxon-name><tp:taxon-name-part taxon-name-part-type="order">Coleoptera</tp:taxon-name-part></tp:taxon-name>: <tp:taxon-name><tp:taxon-name-part taxon-name-part-type="family">Hydrophilidae</tp:taxon-name-part></tp:taxon-name>).</article-title><source>Records of the South Australian Museum</source><volume>28</volume>: <fpage>113</fpage>–<lpage>130</lpage>. <ext-link xlink:type="simple" ext-link-type="uri" xlink:href="https://biodiversitylibrary.org/page/46866161">https://biodiversitylibrary.org/page/46866161</ext-link></mixed-citation></ref><ref id="B156"><mixed-citation xmlns:xlink="http://www.w3.org/1999/xlink" xlink:type="simple"><person-group><name name-style="western"><surname>Hebauer</surname><given-names>F</given-names></name></person-group> (<year>2001b</year>) <article-title>The real <italic><tp:taxon-name><tp:taxon-name-part taxon-name-part-type="genus">Helochares</tp:taxon-name-part> <tp:taxon-name-part taxon-name-part-type="species">taprobanicus</tp:taxon-name-part></tp:taxon-name></italic> Sharp 1890 and its allies (<tp:taxon-name><tp:taxon-name-part taxon-name-part-type="order">Coleoptera</tp:taxon-name-part></tp:taxon-name>: <tp:taxon-name><tp:taxon-name-part taxon-name-part-type="family">Hydrophilidae</tp:taxon-name-part></tp:taxon-name>).</article-title><source>Latissimus</source><volume>14</volume>: <fpage>10</fpage>–<lpage>16</lpage>.</mixed-citation></ref><ref id="B24"><mixed-citation xmlns:xlink="http://www.w3.org/1999/xlink" xlink:type="simple"><person-group><name name-style="western"><surname>Bertrand</surname><given-names>H</given-names></name></person-group> (<year>1962</year>) <article-title>Contribution à l’étude des premiers états des Coléoptères aquatiques de la région éthiopienne (4<sup>e</sup> note).</article-title><source>Bulletin de l’Institut Française d’Afrique Noire</source><volume>24</volume>(<issue>4</issue>): <fpage>1065</fpage>–<lpage>1114</lpage>.</mixed-citation></ref><ref id="B112"><mixed-citation xmlns:xlink="http://www.w3.org/1999/xlink" xlink:type="simple"><person-group><name name-style="western"><surname>Fikáček</surname><given-names>M</given-names></name></person-group> (<year>2003</year>) Commented review of immature stages of World <tp:taxon-name><tp:taxon-name-part taxon-name-part-type="superfamily">Hydrophiloidea</tp:taxon-name-part></tp:taxon-name> (<tp:taxon-name><tp:taxon-name-part taxon-name-part-type="order">Coleoptera</tp:taxon-name-part></tp:taxon-name>: <tp:taxon-name><tp:taxon-name-part taxon-name-part-type="infraorder">Staphyliniformia</tp:taxon-name-part></tp:taxon-name>). Bachelor Seminar Work, Charles University, Prague.</mixed-citation></ref><ref id="B235"><mixed-citation xmlns:xlink="http://www.w3.org/1999/xlink" xlink:type="simple"><person-group><name name-style="western"><surname>Régimbart</surname><given-names>M</given-names></name></person-group> (<year>1907</year>) Hydrophilides provenant du Voyage de M. L. Fea dans l’Afrique Occidentale. Annali del Museo civico di Storia naturale di Genova 3(3)[43]: 46–62. <ext-link xlink:type="simple" ext-link-type="uri" xlink:href="https://biodiversitylibrary.org/page/7931482">https://biodiversitylibrary.org/page/7931482</ext-link></mixed-citation></ref></ref-list></tp:taxon-treatment>
