# Supplementary material for: The Acidocerinae (Coleoptera, Hydrophilidae): taxonomy, classification, and catalog of species
Source: Zookeys. 2021 Jun 18;1045:1–236. doi: 10.3897/zookeys.1045.63810 (PMC8233300; doi:10.3897/zookeys.1045.63810)
Supplement: XML Treatment for Radicitus [file zookeys.1045.63810-treatment21.xml]

<!DOCTYPE tp:taxon-treatment
  PUBLIC "-//TaxonX//DTD Taxonomic Treatment Publishing DTD v0 20100105//EN" "tax-treatment-NSO.dtd">
<tp:taxon-treatment xmlns:tp="http://www.plazi.org/taxpub"><tp:treatment-meta><kwd-group><label>Taxon classification</label><kwd><named-content xmlns:xlink="http://www.w3.org/1999/xlink" content-type="kingdom">Animalia</named-content></kwd><kwd><named-content xmlns:xlink="http://www.w3.org/1999/xlink" content-type="order">Coleoptera</named-content></kwd><kwd><named-content xmlns:xlink="http://www.w3.org/1999/xlink" content-type="family">Hydrophilidae</named-content></kwd></kwd-group><mixed-citation publication-type="journal"><person-group><name><surname>Girón</surname><given-names>Jennifer C.</given-names></name><name><surname>Short</surname><given-names>Andrew Edward Z.</given-names></name></person-group><article-title>The <tp:taxon-name><tp:taxon-name-part taxon-name-part-type="subfamily">Acidocerinae</tp:taxon-name-part></tp:taxon-name> (<tp:taxon-name><tp:taxon-name-part taxon-name-part-type="order">Coleoptera</tp:taxon-name-part></tp:taxon-name>, <tp:taxon-name><tp:taxon-name-part taxon-name-part-type="family">Hydrophilidae</tp:taxon-name-part></tp:taxon-name>): taxonomy, classification, and catalog of species</article-title><source>Zookeys</source><day>18</day><month>6</month><year>2021</year><volume>1045</volume><fpage>1</fpage><lpage>236</lpage><pub-id pub-id-type="doi">10.3897/zookeys.1045.63810</pub-id></mixed-citation></tp:treatment-meta><tp:nomenclature><label>Genus</label><tp:taxon-name>
              <tp:taxon-name-part taxon-name-part-type="genus" reg="Radicitus">Radicitus</tp:taxon-name-part>
            </tp:taxon-name><tp:taxon-authority>Short &amp; García, 2014</tp:taxon-authority><xref ref-type="fig" rid="F1">Figs 1K</xref><xref ref-type="fig" rid="F2">, 2</xref><xref ref-type="fig" rid="F6">, 6</xref><xref ref-type="fig" rid="F49">, 49G–L</xref><xref ref-type="fig" rid="F50">, 50</xref><tp:nomenclature-citation-list><tp:nomenclature-citation><tp:taxon-name>
                  <tp:taxon-name-part taxon-name-part-type="genus" reg="Radicitus">Radicitus</tp:taxon-name-part>
                </tp:taxon-name><comment>Short &amp; García, 2014: 252.</comment></tp:nomenclature-citation></tp:nomenclature-citation-list></tp:nomenclature><tp:treatment-sec sec-type="Gender" id="SECID0EZJIM"><title>Gender.</title><p>Masculine.</p></tp:treatment-sec><tp:treatment-sec sec-type="type species" id="SECID0E5JIM"><title>Type species.</title><p><italic><tp:taxon-name><tp:taxon-name-part taxon-name-part-type="genus" reg="Radicitus">Radicitus</tp:taxon-name-part> <tp:taxon-name-part taxon-name-part-type="species" reg="ayacucho">ayacucho</tp:taxon-name-part></tp:taxon-name></italic> Short &amp; García, 2014: 252; by original designation.</p></tp:treatment-sec><tp:treatment-sec sec-type="diagnosis" id="SECID0EPKIM"><title>Diagnosis.</title><p>Medium sized beetles, body length 4.5–6.2 mm. Body shape oval in dorsal view; moderate to strongly convex in lateral view; dorsal outline nearly straight and anteriorly inclined along anterior half (Fig. <xref ref-type="fig" rid="F50">50</xref>). Color dark brown, usually uniform along body regions, sometimes margins of pronotum and elytra slightly paler; ground punctation fine, moderately marked (Fig. <xref ref-type="fig" rid="F50">50A, D</xref>). Shape of head trapezoid and rather wide. Eyes moderate in size, not emarginated anteriorly, slightly projected from outline of head. Clypeus trapezoid, with anterior margin broadly, roundly, and weakly emarginate. Labrum fully exposed. Mentum medially rather broadly depressed, laterally longitudinally elevated; median anterior depression marked by transverse nearly straight carina (Fig. <xref ref-type="fig" rid="F50">50C, F</xref>). Antennae with nine antennomeres; cupule slightly asymmetric, with rounded outline. Maxillary palps short and stout, nearly as long as half width of head (e.g., Fig. <xref ref-type="fig" rid="F50">50C</xref>); inner margin of maxillary palpomere 2 nearly straight, outer margin strongly curved along apical 2/3; maxillary palpomere 4 slightly shorter than 3. Prosternum flat, only slightly carinate along midline of anterior projection. Elytra without sutural striae; elytral punctures shallow to moderately marked; ground punctures rather uniformly distributed; some species with serial punctures clearly visible along posterior third of elytra; outer margins of elytra slightly flared (Fig. <xref ref-type="fig" rid="F50">50A, D</xref>). Posterior elevation of mesoventrite with median longitudinal carina elevated and forming posteriorly pointing process; anapleural sutures strongly concave, separated at anterior margin by distance nearly half width of anterior margin of mesepisternum. Metaventrite sometimes with posteromesal glabrous patch. Protibiae with anterior row of spines completely reduced; apical spurs of protibiae stout, reaching apex of protarsomere 3. Metafemora with tibial grooves very sharply marked and covered by hydrofuge pubescence; hydrofuge pubescence restricted to dorsal half on basal three-quarters of anterior surface of metafemora (Fig. <xref ref-type="fig" rid="F50">50C, F</xref>). Tarsomeres 1–4 with long spiniform setae on ventral face; metatarsomere 2 nearly as long as 5 and as 3 and 4 combined. Fifth abdominal ventrite evenly rounded, without apical emargination or fringe of stout setae. Aedeagus either trilobed (Fig. <xref ref-type="fig" rid="F49">49I–L</xref>) or divided (Fig. <xref ref-type="fig" rid="F49">49G, H</xref>), with basal piece short and rather simple parameres separated from each other for most of their lengths; gonopore well developed.</p><fig id="F50" position="float" orientation="portrait"><object-id xmlns:xlink="http://www.w3.org/1999/xlink" content-type="doi" xlink:type="simple">10.3897/zookeys.1045.63810.figure50</object-id><label>Figure 50.</label><caption><p>Habitus of <italic><tp:taxon-name><tp:taxon-name-part taxon-name-part-type="genus" reg="Radicitus">Radicitus</tp:taxon-name-part></tp:taxon-name></italic> spp. <bold>A–C</bold><italic><tp:taxon-name><tp:taxon-name-part taxon-name-part-type="genus" reg="Radicitus">R.</tp:taxon-name-part> <tp:taxon-name-part taxon-name-part-type="species" reg="ayacucho">ayacucho</tp:taxon-name-part></tp:taxon-name></italic>: <bold>A</bold> dorsal habitus <bold>B</bold> lateral habitus <bold>C</bold> ventral habitus <bold>D–F</bold><italic><tp:taxon-name><tp:taxon-name-part taxon-name-part-type="genus" reg="Radicitus">R.</tp:taxon-name-part> <tp:taxon-name-part taxon-name-part-type="species" reg="granitum">granitum</tp:taxon-name-part></tp:taxon-name></italic>: <bold>D</bold> dorsal habitus <bold>E</bold> lateral habitus <bold>F</bold> ventral habitus. Scale bars: 1 mm.</p></caption><graphic xmlns:xlink="http://www.w3.org/1999/xlink" xlink:href="zookeys-1045-001-g050.jpg" position="float" orientation="portrait" xlink:type="simple" id="oo_557449.jpg"><uri content-type="original_file" xlink:type="simple">https://binary.pensoft.net/fig/557449</uri></graphic></fig></tp:treatment-sec><tp:treatment-sec sec-type="Differential diagnosis" id="SECID0EPNIM"><title>Differential diagnosis.</title><p><italic><tp:taxon-name><tp:taxon-name-part taxon-name-part-type="genus" reg="Radicitus">Radicitus</tp:taxon-name-part></tp:taxon-name></italic> may resemble some punctate <italic><tp:taxon-name><tp:taxon-name-part taxon-name-part-type="genus" reg="Novochares">Novochares</tp:taxon-name-part></tp:taxon-name></italic> but can be recognized by the short and stout maxillary palps, along with metafemora only partly covered by pubescence (long and slender maxillary palps with metafemora mostly covered by pubescence in <italic><tp:taxon-name><tp:taxon-name-part taxon-name-part-type="genus" reg="Novochares">Novochares</tp:taxon-name-part></tp:taxon-name></italic>).</p></tp:treatment-sec><tp:treatment-sec sec-type="distribution" id="SECID0EKOIM"><title>Distribution.</title><p><bold>Neotropical</bold>: Guyana, Suriname, Venezuela; Fig. <xref ref-type="fig" rid="F6">6</xref>.</p></tp:treatment-sec><tp:treatment-sec sec-type="natural history" id="SECID0EWOIM"><title>Natural history.</title><p>Species of <italic><tp:taxon-name><tp:taxon-name-part taxon-name-part-type="genus" reg="Radicitus">Radicitus</tp:taxon-name-part></tp:taxon-name></italic> have been found on a variety of habitats associated with streams and seeps on rock outcrops. Some have been collected by submerging root mats found along streams, and in the roots of vegetation growing on seepage areas on granite outcrops (<xref ref-type="bibr" rid="B268">Short and García 2014</xref>).</p></tp:treatment-sec><tp:treatment-sec sec-type="Larvae" id="SECID0EHPIM"><title>Larvae.</title><p>The immature stages of <italic><tp:taxon-name><tp:taxon-name-part taxon-name-part-type="genus" reg="Radicitus">Radicitus</tp:taxon-name-part></tp:taxon-name></italic> remain unknown.</p></tp:treatment-sec><tp:treatment-sec sec-type="Taxonomic history" id="SECID0EUPIM"><title>Taxonomic history.</title><p><italic><tp:taxon-name><tp:taxon-name-part taxon-name-part-type="genus" reg="Radicitus">Radicitus</tp:taxon-name-part></tp:taxon-name></italic> was only recently described.</p></tp:treatment-sec><tp:treatment-sec sec-type="remarks" id="SECID0EBQIM"><title>Remarks.</title><p>There are three known species of <italic><tp:taxon-name><tp:taxon-name-part taxon-name-part-type="genus" reg="Radicitus">Radicitus</tp:taxon-name-part></tp:taxon-name></italic>, all currently endemic to the Guiana Shield.</p></tp:treatment-sec><tp:treatment-sec sec-type="Selected references" id="SECID0EOQIM"><title>Selected references.</title><p><xref ref-type="bibr" rid="B268">Short and García 2014</xref>: original description of the genus and all known species; <xref ref-type="bibr" rid="B274">Short et al. 2021</xref>: phylogenetic placement.</p></tp:treatment-sec><tp:treatment-sec><!--Section generated to contain objects referenced in tp:taxon-treatment.--><fig id="F1" position="float" orientation="portrait"><object-id xmlns:xlink="http://www.w3.org/1999/xlink" content-type="doi" xlink:type="simple">10.3897/zookeys.1045.63810.figure1</object-id><label>Figure 1.</label><caption><p>Variation across <tp:taxon-name><tp:taxon-name-part taxon-name-part-type="subfamily">Acidocerinae</tp:taxon-name-part></tp:taxon-name>, dorsal and lateral views <bold>A</bold><italic><tp:taxon-name><tp:taxon-name-part taxon-name-part-type="genus" reg="Colossochares">Colossochares</tp:taxon-name-part> <tp:taxon-name-part taxon-name-part-type="species" reg="ellipticus">ellipticus</tp:taxon-name-part></tp:taxon-name></italic><bold>B</bold><italic><tp:taxon-name><tp:taxon-name-part taxon-name-part-type="genus" reg="Peltochares">Peltochares</tp:taxon-name-part></tp:taxon-name></italic> sp. <bold>C</bold><italic><tp:taxon-name><tp:taxon-name-part taxon-name-part-type="genus" reg="Peltochares">Peltochares</tp:taxon-name-part> <tp:taxon-name-part taxon-name-part-type="species" reg="conspicuus">conspicuus</tp:taxon-name-part></tp:taxon-name></italic><bold>D</bold><italic><tp:taxon-name><tp:taxon-name-part taxon-name-part-type="genus" reg="Aulonochares">Aulonochares</tp:taxon-name-part> <tp:taxon-name-part taxon-name-part-type="species" reg="tubulus">tubulus</tp:taxon-name-part></tp:taxon-name></italic><bold>E</bold><italic><tp:taxon-name><tp:taxon-name-part taxon-name-part-type="genus" reg="Helochares">Helochares</tp:taxon-name-part></tp:taxon-name></italic> sp. <bold>F</bold><italic><tp:taxon-name><tp:taxon-name-part taxon-name-part-type="genus" reg="Helochares">Helochares</tp:taxon-name-part> <tp:taxon-name-part taxon-name-part-type="species" reg="tristis">tristis</tp:taxon-name-part></tp:taxon-name></italic><bold>G</bold><italic><tp:taxon-name><tp:taxon-name-part taxon-name-part-type="genus" reg="Novochares">Novochares</tp:taxon-name-part></tp:taxon-name></italic> sp. <bold>H</bold><italic><tp:taxon-name><tp:taxon-name-part taxon-name-part-type="genus" reg="Helopeltarium">Helopeltarium</tp:taxon-name-part> <tp:taxon-name-part taxon-name-part-type="species" reg="ferrugineum">ferrugineum</tp:taxon-name-part></tp:taxon-name></italic><bold>I</bold><italic><tp:taxon-name><tp:taxon-name-part taxon-name-part-type="genus" reg="Batochares">Batochares</tp:taxon-name-part></tp:taxon-name></italic> sp. <bold>J</bold><italic><tp:taxon-name><tp:taxon-name-part taxon-name-part-type="genus" reg="Helobata">Helobata</tp:taxon-name-part> <tp:taxon-name-part taxon-name-part-type="species" reg="larvalis">larvalis</tp:taxon-name-part></tp:taxon-name></italic><bold>K</bold><italic><tp:taxon-name><tp:taxon-name-part taxon-name-part-type="genus" reg="Radicitus">Radicitus</tp:taxon-name-part></tp:taxon-name></italic> sp. <bold>L</bold><italic><tp:taxon-name><tp:taxon-name-part taxon-name-part-type="genus" reg="Nanosaphes">Nanosaphes</tp:taxon-name-part> <tp:taxon-name-part taxon-name-part-type="species" reg="tricolor">tricolor</tp:taxon-name-part></tp:taxon-name></italic><bold>M</bold><tp:taxon-name><tp:taxon-name-part taxon-name-part-type="genus" reg="Agraphydrus">Agraphydrus</tp:taxon-name-part> <tp:taxon-name-part taxon-name-part-type="uncertainty-rank">cf.</tp:taxon-name-part> <tp:taxon-name-part taxon-name-part-type="species" reg="attenuatus">attenuatus</tp:taxon-name-part></tp:taxon-name><bold>N</bold><italic><tp:taxon-name><tp:taxon-name-part taxon-name-part-type="genus" reg="Tobochares">Tobochares</tp:taxon-name-part> <tp:taxon-name-part taxon-name-part-type="species" reg="luteomargo">luteomargo</tp:taxon-name-part></tp:taxon-name></italic><bold>O</bold><italic><tp:taxon-name><tp:taxon-name-part taxon-name-part-type="genus" reg="Tobochares">Tobochares</tp:taxon-name-part> <tp:taxon-name-part taxon-name-part-type="species" reg="sulcatus">sulcatus</tp:taxon-name-part></tp:taxon-name></italic><bold>P</bold><italic><tp:taxon-name><tp:taxon-name-part taxon-name-part-type="genus" reg="Quadriops">Quadriops</tp:taxon-name-part> <tp:taxon-name-part taxon-name-part-type="species" reg="similaris">similaris</tp:taxon-name-part></tp:taxon-name></italic><bold>Q</bold><italic><tp:taxon-name><tp:taxon-name-part taxon-name-part-type="genus" reg="Crucisternum">Crucisternum</tp:taxon-name-part> <tp:taxon-name-part taxon-name-part-type="species" reg="ouboteri">ouboteri</tp:taxon-name-part></tp:taxon-name></italic><bold>R</bold><italic><tp:taxon-name><tp:taxon-name-part taxon-name-part-type="genus" reg="Primocerus">Primocerus</tp:taxon-name-part> <tp:taxon-name-part taxon-name-part-type="species" reg="neutrum">neutrum</tp:taxon-name-part></tp:taxon-name></italic><bold>S</bold><italic><tp:taxon-name><tp:taxon-name-part taxon-name-part-type="genus" reg="Agraphydrus">Agraphydrus</tp:taxon-name-part> <tp:taxon-name-part taxon-name-part-type="species" reg="coomani">coomani</tp:taxon-name-part></tp:taxon-name></italic><bold>T</bold><italic><tp:taxon-name><tp:taxon-name-part taxon-name-part-type="genus" reg="Agraphydrus">Agraphydrus</tp:taxon-name-part></tp:taxon-name></italic> sp. <bold>U</bold><italic><tp:taxon-name><tp:taxon-name-part taxon-name-part-type="genus" reg="Globulosis">Globulosis</tp:taxon-name-part> <tp:taxon-name-part taxon-name-part-type="species" reg="flavus">flavus</tp:taxon-name-part></tp:taxon-name></italic><bold>V</bold><italic><tp:taxon-name><tp:taxon-name-part taxon-name-part-type="genus" reg="Crephelochares">Crephelochares</tp:taxon-name-part> <tp:taxon-name-part taxon-name-part-type="species" reg="nitescens">nitescens</tp:taxon-name-part></tp:taxon-name></italic>.</p></caption><graphic xmlns:xlink="http://www.w3.org/1999/xlink" xlink:href="zookeys-1045-001-g001.jpg" position="float" orientation="portrait" xlink:type="simple" id="oo_557400.jpg"><uri content-type="original_file" xlink:type="simple">https://binary.pensoft.net/fig/557400</uri></graphic></fig><fig id="F2" position="float" orientation="portrait"><object-id xmlns:xlink="http://www.w3.org/1999/xlink" content-type="doi" xlink:type="simple">10.3897/zookeys.1045.63810.figure2</object-id><label>Figure 2.</label><caption><p>Phylogeny of the <tp:taxon-name><tp:taxon-name-part taxon-name-part-type="subfamily">Acidocerinae</tp:taxon-name-part></tp:taxon-name> simplified from <xref ref-type="bibr" rid="B274">Short et al. (2021)</xref>, indicating the distribution, preferred habitat, and currently described number of species for each genus. For habitat, filled black circles indicate that at least some species of the genus are commonly found in this habitat; light grey circles indicate the genus has been found in this habitat, but is rare or not typical for the group; white circles indicate no species have been recorded for the genus in this habitat.</p></caption><graphic xmlns:xlink="http://www.w3.org/1999/xlink" xlink:href="zookeys-1045-001-g002.jpg" position="float" orientation="portrait" xlink:type="simple" id="oo_557401.jpg"><uri content-type="original_file" xlink:type="simple">https://binary.pensoft.net/fig/557401</uri></graphic></fig><fig id="F6" position="float" orientation="portrait"><object-id xmlns:xlink="http://www.w3.org/1999/xlink" content-type="doi" xlink:type="simple">10.3897/zookeys.1045.63810.figure6</object-id><label>Figure 6.</label><caption><p>Known distribution of genera of <tp:taxon-name><tp:taxon-name-part taxon-name-part-type="subfamily">Acidocerinae</tp:taxon-name-part></tp:taxon-name>: <italic><tp:taxon-name><tp:taxon-name-part taxon-name-part-type="genus" reg="Novochares">Novochares</tp:taxon-name-part></tp:taxon-name></italic>, <italic><tp:taxon-name><tp:taxon-name-part taxon-name-part-type="genus" reg="Peltochares">Peltochares</tp:taxon-name-part></tp:taxon-name></italic>, <italic><tp:taxon-name><tp:taxon-name-part taxon-name-part-type="genus" reg="Primocerus">Primocerus</tp:taxon-name-part></tp:taxon-name></italic>, <italic><tp:taxon-name><tp:taxon-name-part taxon-name-part-type="genus" reg="Quadriops">Quadriops</tp:taxon-name-part></tp:taxon-name></italic>, <italic><tp:taxon-name><tp:taxon-name-part taxon-name-part-type="genus" reg="Radicitus">Radicitus</tp:taxon-name-part></tp:taxon-name></italic>, <italic><tp:taxon-name><tp:taxon-name-part taxon-name-part-type="genus" reg="Sindolus">Sindolus</tp:taxon-name-part></tp:taxon-name></italic>, <italic><tp:taxon-name><tp:taxon-name-part taxon-name-part-type="genus" reg="Tobochares">Tobochares</tp:taxon-name-part></tp:taxon-name></italic>, and <italic><tp:taxon-name><tp:taxon-name-part taxon-name-part-type="genus" reg="Troglochares">Troglochares</tp:taxon-name-part></tp:taxon-name></italic>.</p></caption><graphic xmlns:xlink="http://www.w3.org/1999/xlink" xlink:href="zookeys-1045-001-g006.jpg" position="float" orientation="portrait" xlink:type="simple" id="oo_557405.jpg"><uri content-type="original_file" xlink:type="simple">https://binary.pensoft.net/fig/557405</uri></graphic></fig><fig id="F49" position="float" orientation="portrait"><object-id xmlns:xlink="http://www.w3.org/1999/xlink" content-type="doi" xlink:type="simple">10.3897/zookeys.1045.63810.figure49</object-id><label>Figure 49.</label><caption><p>Aedeagi of <italic><tp:taxon-name><tp:taxon-name-part taxon-name-part-type="genus" reg="Quadriops">Quadriops</tp:taxon-name-part></tp:taxon-name></italic>, <italic><tp:taxon-name><tp:taxon-name-part taxon-name-part-type="genus" reg="Radicitus">Radicitus</tp:taxon-name-part></tp:taxon-name></italic> and <italic><tp:taxon-name><tp:taxon-name-part taxon-name-part-type="genus" reg="Sindolus">Sindolus</tp:taxon-name-part></tp:taxon-name></italic> spp. <bold>A</bold><italic><tp:taxon-name><tp:taxon-name-part taxon-name-part-type="genus" reg="Quadriops">Q.</tp:taxon-name-part> <tp:taxon-name-part taxon-name-part-type="species" reg="clusia">clusia</tp:taxon-name-part></tp:taxon-name></italic><bold>B</bold><italic><tp:taxon-name><tp:taxon-name-part taxon-name-part-type="genus" reg="Quadriops">Q.</tp:taxon-name-part> <tp:taxon-name-part taxon-name-part-type="species" reg="depressus">depressus</tp:taxon-name-part></tp:taxon-name></italic><bold>C</bold><italic><tp:taxon-name><tp:taxon-name-part taxon-name-part-type="genus" reg="Quadriops">Q.</tp:taxon-name-part> <tp:taxon-name-part taxon-name-part-type="species" reg="reticulatus">reticulatus</tp:taxon-name-part></tp:taxon-name></italic><bold>D</bold><italic><tp:taxon-name><tp:taxon-name-part taxon-name-part-type="genus" reg="Quadriops">Q.</tp:taxon-name-part> <tp:taxon-name-part taxon-name-part-type="species" reg="similaris">similaris</tp:taxon-name-part></tp:taxon-name></italic><bold>E</bold><italic><tp:taxon-name><tp:taxon-name-part taxon-name-part-type="genus" reg="Sindolus">S.</tp:taxon-name-part></tp:taxon-name></italic> sp. (Venezuela) <bold>F</bold>. <italic><tp:taxon-name><tp:taxon-name-part taxon-name-part-type="genus" reg="Sindolus">S.</tp:taxon-name-part></tp:taxon-name></italic> sp. (Venezuela) <bold>G, H</bold><italic><tp:taxon-name><tp:taxon-name-part taxon-name-part-type="genus" reg="Radicitus">R.</tp:taxon-name-part> <tp:taxon-name-part taxon-name-part-type="species" reg="ayacucho">ayacucho</tp:taxon-name-part></tp:taxon-name></italic>: <bold>G</bold> dorsal view <bold>H</bold> lateral view <bold>I, J</bold><tp:taxon-name><tp:taxon-name-part taxon-name-part-type="genus" reg="Radicitus">R.</tp:taxon-name-part> <tp:taxon-name-part taxon-name-part-type="uncertainty-rank">cf.</tp:taxon-name-part> <tp:taxon-name-part taxon-name-part-type="species" reg="granitum">granitum</tp:taxon-name-part></tp:taxon-name> (Suriname): <bold>I</bold> dorsal view <bold>J</bold> lateral view <bold>K, L</bold><italic><tp:taxon-name><tp:taxon-name-part taxon-name-part-type="genus" reg="Radicitus">R.</tp:taxon-name-part> <tp:taxon-name-part taxon-name-part-type="species" reg="surinamensis">surinamensis</tp:taxon-name-part></tp:taxon-name></italic>: <bold>K</bold> dorsal view <bold>L</bold> lateral view. Scale bars: 0.1 mm (<bold>A–D</bold>); 0.5 mm (<bold>E–L</bold>).</p></caption><graphic xmlns:xlink="http://www.w3.org/1999/xlink" xlink:href="zookeys-1045-001-g049.jpg" position="float" orientation="portrait" xlink:type="simple" id="oo_557448.jpg"><uri content-type="original_file" xlink:type="simple">https://binary.pensoft.net/fig/557448</uri></graphic></fig></tp:treatment-sec><ref-list><ref id="B274"><mixed-citation xmlns:xlink="http://www.w3.org/1999/xlink" xlink:type="simple"><person-group><name name-style="western"><surname>Short</surname><given-names>AEZ</given-names></name><name name-style="western"><surname>Girón</surname><given-names>JC</given-names></name><name name-style="western"><surname>Toussaint</surname><given-names>EFA</given-names></name></person-group> (<year>2021</year>) <article-title>Evolution and biogeography of acidocerine water scavenger beetles (<tp:taxon-name><tp:taxon-name-part taxon-name-part-type="order">Coleoptera</tp:taxon-name-part></tp:taxon-name>: <tp:taxon-name><tp:taxon-name-part taxon-name-part-type="family">Hydrophilidae</tp:taxon-name-part></tp:taxon-name>) shaped by Gondwanan vicariance and Cenozoic isolation of South America.</article-title><source>Systematic Entomology</source><volume>46</volume>(<issue>2</issue>): <fpage>380</fpage>–<lpage>395</lpage>. <ext-link xlink:type="simple" ext-link-type="doi" xlink:href="10.1111/syen.12467">https://doi.org/10.1111/syen.12467</ext-link></mixed-citation></ref><ref id="B268"><mixed-citation xmlns:xlink="http://www.w3.org/1999/xlink" xlink:type="simple"><person-group><name name-style="western"><surname>Short</surname><given-names>AEZ</given-names></name><name name-style="western"><surname>García</surname><given-names>M</given-names></name></person-group> (<year>2014</year>) <article-title>A new genus of egg case-carrying water scavenger beetle from the Guiana Shield (<tp:taxon-name><tp:taxon-name-part taxon-name-part-type="order">Coleoptera</tp:taxon-name-part></tp:taxon-name>: <tp:taxon-name><tp:taxon-name-part taxon-name-part-type="family">Hydrophilidae</tp:taxon-name-part></tp:taxon-name>: <tp:taxon-name><tp:taxon-name-part taxon-name-part-type="subfamily">Acidocerinae</tp:taxon-name-part></tp:taxon-name>).</article-title><source>Zootaxa</source><volume>3835</volume>(<issue>2</issue>): <fpage>251</fpage>–<lpage>262</lpage>. <ext-link xlink:type="simple" ext-link-type="doi" xlink:href="10.11646/zootaxa.3835.2.5">https://doi.org/10.11646/zootaxa.3835.2.5</ext-link></mixed-citation></ref></ref-list></tp:taxon-treatment>
