# Supplementary material for: The Acidocerinae (Coleoptera, Hydrophilidae): taxonomy, classification, and catalog of species
Source: Zookeys. 2021 Jun 18;1045:1–236. doi: 10.3897/zookeys.1045.63810 (PMC8233300; doi:10.3897/zookeys.1045.63810)
Supplement: XML Treatment for Sindolus [file zookeys.1045.63810-treatment22.xml]

<!DOCTYPE tp:taxon-treatment
  PUBLIC "-//TaxonX//DTD Taxonomic Treatment Publishing DTD v0 20100105//EN" "tax-treatment-NSO.dtd">
<tp:taxon-treatment xmlns:tp="http://www.plazi.org/taxpub"><tp:treatment-meta><kwd-group><label>Taxon classification</label><kwd><named-content xmlns:xlink="http://www.w3.org/1999/xlink" content-type="kingdom">Animalia</named-content></kwd><kwd><named-content xmlns:xlink="http://www.w3.org/1999/xlink" content-type="order">Coleoptera</named-content></kwd><kwd><named-content xmlns:xlink="http://www.w3.org/1999/xlink" content-type="family">Hydrophilidae</named-content></kwd></kwd-group><mixed-citation publication-type="journal"><person-group><name><surname>Girón</surname><given-names>Jennifer C.</given-names></name><name><surname>Short</surname><given-names>Andrew Edward Z.</given-names></name></person-group><article-title>The <tp:taxon-name><tp:taxon-name-part taxon-name-part-type="subfamily">Acidocerinae</tp:taxon-name-part></tp:taxon-name> (<tp:taxon-name><tp:taxon-name-part taxon-name-part-type="order">Coleoptera</tp:taxon-name-part></tp:taxon-name>, <tp:taxon-name><tp:taxon-name-part taxon-name-part-type="family">Hydrophilidae</tp:taxon-name-part></tp:taxon-name>): taxonomy, classification, and catalog of species</article-title><source>Zookeys</source><day>18</day><month>6</month><year>2021</year><volume>1045</volume><fpage>1</fpage><lpage>236</lpage><pub-id pub-id-type="doi">10.3897/zookeys.1045.63810</pub-id></mixed-citation></tp:treatment-meta><tp:nomenclature><label>Genus</label><tp:taxon-name>
              <tp:taxon-name-part taxon-name-part-type="genus" reg="Sindolus">Sindolus</tp:taxon-name-part>
            </tp:taxon-name><tp:taxon-authority>Sharp, 1882</tp:taxon-authority><xref ref-type="fig" rid="F6">Figs 6</xref><xref ref-type="fig" rid="F49">, 49E, F</xref><xref ref-type="fig" rid="F51">, 51</xref><tp:nomenclature-citation-list><tp:nomenclature-citation><tp:taxon-name>
                  <tp:taxon-name-part taxon-name-part-type="genus" reg="Sindolus">Sindolus</tp:taxon-name-part>
                </tp:taxon-name><comment>Sharp, 1882: 72.</comment></tp:nomenclature-citation><tp:nomenclature-citation><tp:taxon-name>
                  <tp:taxon-name-part taxon-name-part-type="genus" reg="Helochares">Helochares</tp:taxon-name-part> (<tp:taxon-name-part taxon-name-part-type="subgenus" reg="Sindolus">Sindolus</tp:taxon-name-part>)</tp:taxon-name><comment>Sharp; <xref ref-type="bibr" rid="B50">d’Orchymont 1919c</xref>: 148; Knisch 1924: 199; <xref ref-type="bibr" rid="B142">Hansen 1999b</xref>: 158.</comment></tp:nomenclature-citation></tp:nomenclature-citation-list></tp:nomenclature><tp:treatment-sec sec-type="Gender" id="SECID0EJTIM"><title>Gender.</title><p>Masculine.</p></tp:treatment-sec><tp:treatment-sec sec-type="type species" id="SECID0EOTIM"><title>Type species.</title><p><italic><tp:taxon-name><tp:taxon-name-part taxon-name-part-type="genus" reg="Sindolus">Sindolus</tp:taxon-name-part> <tp:taxon-name-part taxon-name-part-type="species" reg="optatus">optatus</tp:taxon-name-part></tp:taxon-name></italic> 1882: 72; by subsequent designation (<xref ref-type="bibr" rid="B139">Hansen 1991</xref>: 292).</p></tp:treatment-sec><tp:treatment-sec sec-type="diagnosis" id="SECID0EDUIM"><title>Diagnosis.</title><p>Small to medium sized beetles, body length 2.5–5.0 mm. Body shape oval in dorsal view, moderately to strongly convex in lateral view (Fig. <xref ref-type="fig" rid="F51">51</xref>); dorsal outline usually evenly curved. Dorsal surfaces even and smooth, yellowish, orange brown to brown and rather uniform in coloration; ground punctation fine and extremely shallow (Fig. <xref ref-type="fig" rid="F51">51A</xref>). Shape of head trapezoid. Eyes not emarginate, moderate to relatively large in size, subquadrate, separated by nearly 5 × width of eye, only slightly projected from outline of head. Clypeus trapezoid, with anterior margin broadly and slightly emarginate. Labrum fully exposed, convex, and anteriorly emarginate. Mentum rather flat, with few shallow transverse crenulations on anterior region; median anterior depression relatively shallow, sometimes marked by transverse carina (Fig. <xref ref-type="fig" rid="F51">51C</xref>). Submentum smooth to very shallowly sculptured. Antennae with nine antennomeres, with strongly asymmetric and round cupule; antennomere 9 nearly 3 × longer than antennomere 8. Maxillary palps slender, 1.2–1.5 × longer than maximum width of head; inner margin of maxillary palpomere 2 usually evenly weakly curved, outer margin curved along apical third; palpomere 4 nearly 0.8 × as long as palpomere 3 (Fig. <xref ref-type="fig" rid="F51">51C</xref>). Pronotum evenly convex, usually with systematic punctures forming distinct anterolateral semicircles. Elytra without sutural striae, with margins only slightly flared; serial punctures absent; scarce systematic punctures, bearing moderately long setae (Fig. <xref ref-type="fig" rid="F51">51A</xref>). Surface of prosternum somewhat longitudinally elevated, sometimes with low and blunt longitudinal carina; anterior margin acutely to roundly projected anteriorly. Posterior elevation of mesoventrite with sharp and strongly elevated (laminar) longitudinal carina, with the ventral edge of the carina usually straight and parallel to the body (Fig. <xref ref-type="fig" rid="F51">51C</xref>); anapleural sutures concave, separated at anterior margin by distance nearly half width of anterior margin of mesepisternum. Metaventrite densely and uniformly covered by hydrofuge pubescence (Fig. <xref ref-type="fig" rid="F51">51C</xref>). Protibiae with anterior row of spines reduced (short appressed spines) to extremely reduced (tiny denticles); apical spurs of protibiae moderate, broad and reaching apex of protarsomere 2. Metafemora with tibial grooves sharply marked, and hydrofuge pubescence covering at least basal four fifths of anterior surface (Fig. <xref ref-type="fig" rid="F51">51C</xref>). Metatarsomere 2 slightly shorter or similar in length to metatarsomere 5, metatarsomere 2 similar in length to metatarsomeres 3 and 4 combined; ventral surface of all tarsomeres with long setiform setae on ventral surface (tarsomeres 1 and 2 with small stout spines). Abdomen with five pubescent ventrites. Fifth abdominal ventrite emarginate at apex; emargination fringed by stout setae. Aedeagus divided (Fig. <xref ref-type="fig" rid="F49">49E, F</xref>), somewhat pear-shaped, with basal piece nearly 0.3 × length of parameres; parameres slender, narrowing apically, with outer margins at least slightly sinuated, usually apically rounded; median lobe divided into dorsal and ventral plates; dorsal plate of median lobe medially bifurcate, with narrow, slender and apically rounded lobes; ventral lobe of median lobe varying in width and length, usually very lightly sclerotized; gonopore well-developed, usually positioned at midlength of aedeagus.</p><fig id="F51" position="float" orientation="portrait"><object-id xmlns:xlink="http://www.w3.org/1999/xlink" content-type="doi" xlink:type="simple">10.3897/zookeys.1045.63810.figure51</object-id><label>Figure 51.</label><caption><p>Habitus of <italic><tp:taxon-name><tp:taxon-name-part taxon-name-part-type="genus" reg="Sindolus">Sindolus</tp:taxon-name-part> <tp:taxon-name-part taxon-name-part-type="species" reg="optatus">optatus</tp:taxon-name-part></tp:taxon-name></italic><bold>A</bold> dorsal habitus <bold>B</bold> lateral habitus <bold>C</bold> ventral habitus. Scale bar: 1 mm.</p></caption><graphic xmlns:xlink="http://www.w3.org/1999/xlink" xlink:href="zookeys-1045-001-g051.jpg" position="float" orientation="portrait" xlink:type="simple" id="oo_557450.jpg"><uri content-type="original_file" xlink:type="simple">https://binary.pensoft.net/fig/557450</uri></graphic></fig></tp:treatment-sec><tp:treatment-sec sec-type="Differential diagnosis" id="SECID0ELWIM"><title>Differential diagnosis.</title><p><italic><tp:taxon-name><tp:taxon-name-part taxon-name-part-type="genus" reg="Sindolus">Sindolus</tp:taxon-name-part></tp:taxon-name></italic> is the only known genus of acidocerines that bears a sharp and strongly elevated (laminar) longitudinal carina.</p></tp:treatment-sec><tp:treatment-sec sec-type="distribution" id="SECID0EYWIM"><title>Distribution.</title><p><bold>Neotropical</bold>: Argentina, Bolivia, Brazil (Amazonas, Mato Grosso do Sul, Rio de Janeiro, Rio Grande do Sul), Colombia [in doubt; d’Orchymont, 1943d: 56], Costa Rica, French Guiana [in doubt; d’Orchymont, 1943d: 56], Guatemala, Lesser Antilles (Antigua), Mexico, Nicaragua, Paraguay, Uruguay; Fig. <xref ref-type="fig" rid="F6">6</xref>.</p></tp:treatment-sec><tp:treatment-sec sec-type="natural history" id="SECID0EEXIM"><title>Natural history.</title><p><italic><tp:taxon-name><tp:taxon-name-part taxon-name-part-type="genus" reg="Sindolus">Sindolus</tp:taxon-name-part> <tp:taxon-name-part taxon-name-part-type="species" reg="mundus">mundus</tp:taxon-name-part></tp:taxon-name></italic> Sharp and <italic><tp:taxon-name><tp:taxon-name-part taxon-name-part-type="genus" reg="Sindolus">S.</tp:taxon-name-part> <tp:taxon-name-part taxon-name-part-type="species" reg="optatus">optatus</tp:taxon-name-part></tp:taxon-name></italic> Sharp have been collected in stagnant waters at low elevations in dry areas; both species have been collected at mercury vapor lights in a drying lowland marsh where <italic><tp:taxon-name><tp:taxon-name-part taxon-name-part-type="genus" reg="Sindolus">S.</tp:taxon-name-part> <tp:taxon-name-part taxon-name-part-type="species" reg="optatus">optatus</tp:taxon-name-part></tp:taxon-name></italic> Sharp was extremely abundant (<xref ref-type="bibr" rid="B261">Short 2005</xref>). Fernández and Kehr studied the annual life cycle (1994) and the spatial and temporal distribution (1995) of a population of <italic><tp:taxon-name><tp:taxon-name-part taxon-name-part-type="genus" reg="Sindolus">S.</tp:taxon-name-part> <tp:taxon-name-part taxon-name-part-type="species" reg="femoratus">femoratus</tp:taxon-name-part></tp:taxon-name></italic> in Argentina.</p></tp:treatment-sec><tp:treatment-sec sec-type="Larvae" id="SECID0E1YIM"><title>Larvae.</title><p>Immature stages are known for <italic><tp:taxon-name><tp:taxon-name-part taxon-name-part-type="genus" reg="Sindolus">Sindolus</tp:taxon-name-part> <tp:taxon-name-part taxon-name-part-type="species" reg="talarum">talarum</tp:taxon-name-part></tp:taxon-name></italic> (Fernández) (as <tp:taxon-name><tp:taxon-name-part taxon-name-part-type="genus" reg="Helochares">Helochares</tp:taxon-name-part> (<tp:taxon-name-part taxon-name-part-type="subgenus" reg="Sindolus">Sindolus</tp:taxon-name-part>) <tp:taxon-name-part taxon-name-part-type="species" reg="talarum">talarum</tp:taxon-name-part></tp:taxon-name>); egg case, first, second and third instar larvae and pupae were all described and illustrated by <xref ref-type="bibr" rid="B105">Fernández (1983)</xref>. From each egg case between 25 and 40 larvae emerged; some larvae perforated and entered the aerenchyma of <italic><tp:taxon-name><tp:taxon-name-part taxon-name-part-type="genus" reg="Spirodella">Spirodella</tp:taxon-name-part> <tp:taxon-name-part taxon-name-part-type="species" reg="intermedia">intermedia</tp:taxon-name-part></tp:taxon-name></italic> (<tp:taxon-name><tp:taxon-name-part taxon-name-part-type="family">Araceae</tp:taxon-name-part></tp:taxon-name>) and spent some time in there, apparently breathing the air stored in the plant tissues (<xref ref-type="bibr" rid="B105">Fernández 1983</xref>). In Argentina (Buenos Aires Province) first instar larvae start appearing in September, become abundant in October, and in November and the first two months of the summer all larval stages are abundant; at the end of March third instar larvae are the most common. <xref ref-type="bibr" rid="B108">Fernández (2004)</xref> also described the egg case and third instar larva of <italic><tp:taxon-name><tp:taxon-name-part taxon-name-part-type="genus" reg="Sindolus">Sindolus</tp:taxon-name-part> <tp:taxon-name-part taxon-name-part-type="species" reg="femoratus">femoratus</tp:taxon-name-part></tp:taxon-name></italic> (Brullé) (as <tp:taxon-name><tp:taxon-name-part taxon-name-part-type="genus" reg="Helochares">Helochares</tp:taxon-name-part> (<tp:taxon-name-part taxon-name-part-type="subgenus" reg="Sindolus">Sindolus</tp:taxon-name-part>) <tp:taxon-name-part taxon-name-part-type="species" reg="femoratus">femoratus</tp:taxon-name-part></tp:taxon-name>).</p></tp:treatment-sec><tp:treatment-sec sec-type="Taxonomic history" id="SECID0EO2IM"><title>Taxonomic history.</title><p>Originally described as a genus by <xref ref-type="bibr" rid="B258">Sharp (1882)</xref> to accommodate two species from Central America; downgraded to subgenus of <italic><tp:taxon-name><tp:taxon-name-part taxon-name-part-type="genus" reg="Helochares">Helochares</tp:taxon-name-part></tp:taxon-name></italic> by <xref ref-type="bibr" rid="B50">d’Orchymont (1919c)</xref>; <xref ref-type="bibr" rid="B139">Hansen (1991)</xref>: designates type species.</p></tp:treatment-sec><tp:treatment-sec sec-type="remarks" id="SECID0EH3IM"><title>Remarks.</title><p>There are eight species of <italic><tp:taxon-name><tp:taxon-name-part taxon-name-part-type="genus" reg="Sindolus">Sindolus</tp:taxon-name-part></tp:taxon-name></italic> described. The genus is among the most easily recognized acidocerines in the New World.</p></tp:treatment-sec><tp:treatment-sec sec-type="Species examined" id="SECID0EU3IM"><title>Species examined.</title><p><italic><tp:taxon-name><tp:taxon-name-part taxon-name-part-type="genus" reg="Sindolus">Sindolus</tp:taxon-name-part> <tp:taxon-name-part taxon-name-part-type="species" reg="femoratus">femoratus</tp:taxon-name-part></tp:taxon-name></italic> (Brullé), <italic><tp:taxon-name><tp:taxon-name-part taxon-name-part-type="genus" reg="Sindolus">S.</tp:taxon-name-part> <tp:taxon-name-part taxon-name-part-type="species" reg="mundus">mundus</tp:taxon-name-part></tp:taxon-name></italic> Sharp, <italic><tp:taxon-name><tp:taxon-name-part taxon-name-part-type="genus" reg="Sindolus">S.</tp:taxon-name-part> <tp:taxon-name-part taxon-name-part-type="species" reg="optatus">optatus</tp:taxon-name-part></tp:taxon-name></italic> Sharp. One of the available specimens of <italic><tp:taxon-name><tp:taxon-name-part taxon-name-part-type="genus" reg="Sindolus">S.</tp:taxon-name-part> <tp:taxon-name-part taxon-name-part-type="species" reg="mundus">mundus</tp:taxon-name-part></tp:taxon-name></italic> had been previously compared wit the holotype by A. Shohrt.</p></tp:treatment-sec><tp:treatment-sec sec-type="Selected references" id="SECID0EM5IM"><title>Selected references.</title><p><xref ref-type="bibr" rid="B258">Sharp 1882</xref>: original description of the genus and two species; <xref ref-type="bibr" rid="B102">Fernández 1981</xref>: description of two new species; <xref ref-type="bibr" rid="B105">Fernández 1983</xref>: description of immature stages for <italic><tp:taxon-name><tp:taxon-name-part taxon-name-part-type="genus" reg="Sindolus">Sindolus</tp:taxon-name-part> <tp:taxon-name-part taxon-name-part-type="species" reg="talarum">talarum</tp:taxon-name-part></tp:taxon-name></italic> (Fernández); <xref ref-type="bibr" rid="B108">Fernández 2004</xref>: description of immature stages for <italic><tp:taxon-name><tp:taxon-name-part taxon-name-part-type="genus" reg="Sindolus">Sindolus</tp:taxon-name-part> <tp:taxon-name-part taxon-name-part-type="species" reg="femoratus">femoratus</tp:taxon-name-part></tp:taxon-name></italic> (Brullé); <xref ref-type="bibr" rid="B274">Short et al. 2021</xref>: phylogenetic placement.</p></tp:treatment-sec><tp:treatment-sec><!--Section generated to contain objects referenced in tp:taxon-treatment.--><fig id="F6" position="float" orientation="portrait"><object-id xmlns:xlink="http://www.w3.org/1999/xlink" content-type="doi" xlink:type="simple">10.3897/zookeys.1045.63810.figure6</object-id><label>Figure 6.</label><caption><p>Known distribution of genera of <tp:taxon-name><tp:taxon-name-part taxon-name-part-type="subfamily">Acidocerinae</tp:taxon-name-part></tp:taxon-name>: <italic><tp:taxon-name><tp:taxon-name-part taxon-name-part-type="genus" reg="Novochares">Novochares</tp:taxon-name-part></tp:taxon-name></italic>, <italic><tp:taxon-name><tp:taxon-name-part taxon-name-part-type="genus" reg="Peltochares">Peltochares</tp:taxon-name-part></tp:taxon-name></italic>, <italic><tp:taxon-name><tp:taxon-name-part taxon-name-part-type="genus" reg="Primocerus">Primocerus</tp:taxon-name-part></tp:taxon-name></italic>, <italic><tp:taxon-name><tp:taxon-name-part taxon-name-part-type="genus" reg="Quadriops">Quadriops</tp:taxon-name-part></tp:taxon-name></italic>, <italic><tp:taxon-name><tp:taxon-name-part taxon-name-part-type="genus" reg="Radicitus">Radicitus</tp:taxon-name-part></tp:taxon-name></italic>, <italic><tp:taxon-name><tp:taxon-name-part taxon-name-part-type="genus" reg="Sindolus">Sindolus</tp:taxon-name-part></tp:taxon-name></italic>, <italic><tp:taxon-name><tp:taxon-name-part taxon-name-part-type="genus" reg="Tobochares">Tobochares</tp:taxon-name-part></tp:taxon-name></italic>, and <italic><tp:taxon-name><tp:taxon-name-part taxon-name-part-type="genus" reg="Troglochares">Troglochares</tp:taxon-name-part></tp:taxon-name></italic>.</p></caption><graphic xmlns:xlink="http://www.w3.org/1999/xlink" xlink:href="zookeys-1045-001-g006.jpg" position="float" orientation="portrait" xlink:type="simple" id="oo_557405.jpg"><uri content-type="original_file" xlink:type="simple">https://binary.pensoft.net/fig/557405</uri></graphic></fig><fig id="F49" position="float" orientation="portrait"><object-id xmlns:xlink="http://www.w3.org/1999/xlink" content-type="doi" xlink:type="simple">10.3897/zookeys.1045.63810.figure49</object-id><label>Figure 49.</label><caption><p>Aedeagi of <italic><tp:taxon-name><tp:taxon-name-part taxon-name-part-type="genus" reg="Quadriops">Quadriops</tp:taxon-name-part></tp:taxon-name></italic>, <italic><tp:taxon-name><tp:taxon-name-part taxon-name-part-type="genus" reg="Radicitus">Radicitus</tp:taxon-name-part></tp:taxon-name></italic> and <italic><tp:taxon-name><tp:taxon-name-part taxon-name-part-type="genus" reg="Sindolus">Sindolus</tp:taxon-name-part></tp:taxon-name></italic> spp. <bold>A</bold><italic><tp:taxon-name><tp:taxon-name-part taxon-name-part-type="genus" reg="Quadriops">Q.</tp:taxon-name-part> <tp:taxon-name-part taxon-name-part-type="species" reg="clusia">clusia</tp:taxon-name-part></tp:taxon-name></italic><bold>B</bold><italic><tp:taxon-name><tp:taxon-name-part taxon-name-part-type="genus" reg="Quadriops">Q.</tp:taxon-name-part> <tp:taxon-name-part taxon-name-part-type="species" reg="depressus">depressus</tp:taxon-name-part></tp:taxon-name></italic><bold>C</bold><italic><tp:taxon-name><tp:taxon-name-part taxon-name-part-type="genus" reg="Quadriops">Q.</tp:taxon-name-part> <tp:taxon-name-part taxon-name-part-type="species" reg="reticulatus">reticulatus</tp:taxon-name-part></tp:taxon-name></italic><bold>D</bold><italic><tp:taxon-name><tp:taxon-name-part taxon-name-part-type="genus" reg="Quadriops">Q.</tp:taxon-name-part> <tp:taxon-name-part taxon-name-part-type="species" reg="similaris">similaris</tp:taxon-name-part></tp:taxon-name></italic><bold>E</bold><italic><tp:taxon-name><tp:taxon-name-part taxon-name-part-type="genus" reg="Sindolus">S.</tp:taxon-name-part></tp:taxon-name></italic> sp. (Venezuela) <bold>F</bold>. <italic><tp:taxon-name><tp:taxon-name-part taxon-name-part-type="genus" reg="Sindolus">S.</tp:taxon-name-part></tp:taxon-name></italic> sp. (Venezuela) <bold>G, H</bold><italic><tp:taxon-name><tp:taxon-name-part taxon-name-part-type="genus" reg="Radicitus">R.</tp:taxon-name-part> <tp:taxon-name-part taxon-name-part-type="species" reg="ayacucho">ayacucho</tp:taxon-name-part></tp:taxon-name></italic>: <bold>G</bold> dorsal view <bold>H</bold> lateral view <bold>I, J</bold><tp:taxon-name><tp:taxon-name-part taxon-name-part-type="genus" reg="Radicitus">R.</tp:taxon-name-part> <tp:taxon-name-part taxon-name-part-type="uncertainty-rank">cf.</tp:taxon-name-part> <tp:taxon-name-part taxon-name-part-type="species" reg="granitum">granitum</tp:taxon-name-part></tp:taxon-name> (Suriname): <bold>I</bold> dorsal view <bold>J</bold> lateral view <bold>K, L</bold><italic><tp:taxon-name><tp:taxon-name-part taxon-name-part-type="genus" reg="Radicitus">R.</tp:taxon-name-part> <tp:taxon-name-part taxon-name-part-type="species" reg="surinamensis">surinamensis</tp:taxon-name-part></tp:taxon-name></italic>: <bold>K</bold> dorsal view <bold>L</bold> lateral view. Scale bars: 0.1 mm (<bold>A–D</bold>); 0.5 mm (<bold>E–L</bold>).</p></caption><graphic xmlns:xlink="http://www.w3.org/1999/xlink" xlink:href="zookeys-1045-001-g049.jpg" position="float" orientation="portrait" xlink:type="simple" id="oo_557448.jpg"><uri content-type="original_file" xlink:type="simple">https://binary.pensoft.net/fig/557448</uri></graphic></fig></tp:treatment-sec><ref-list><ref id="B50"><mixed-citation xmlns:xlink="http://www.w3.org/1999/xlink" xlink:type="simple"><person-group><name name-style="western"><surname>d’Orchymont</surname><given-names>A</given-names></name></person-group> (<year>1919c</year>) <article-title>Contribution à l’étude des sous-familles des <tp:taxon-name><tp:taxon-name-part taxon-name-part-type="subfamily">Sphaeridiinae</tp:taxon-name-part></tp:taxon-name> et des <tp:taxon-name><tp:taxon-name-part taxon-name-part-type="subfamily">Hydrophilinae</tp:taxon-name-part></tp:taxon-name> (Col. <tp:taxon-name><tp:taxon-name-part taxon-name-part-type="family">Hydrophilidae</tp:taxon-name-part></tp:taxon-name>).</article-title><source>Annales de la Société entomologique de France</source><volume>88</volume>(<issue>1–2</issue>): <fpage>105</fpage>–<lpage>168</lpage>. <ext-link xlink:type="simple" ext-link-type="uri" xlink:href="https://biodiversitylibrary.org/page/9486175">https://biodiversitylibrary.org/page/9486175</ext-link></mixed-citation></ref><ref id="B142"><mixed-citation xmlns:xlink="http://www.w3.org/1999/xlink" xlink:type="simple"><person-group><name name-style="western"><surname>Hansen</surname><given-names>M</given-names></name></person-group> (<year>1999b</year>) <source>World catalogue of insects (Volume 2). <tp:taxon-name><tp:taxon-name-part taxon-name-part-type="superfamily">Hydrophiloidea</tp:taxon-name-part></tp:taxon-name> (s. str.) (<tp:taxon-name><tp:taxon-name-part taxon-name-part-type="order">Coleoptera</tp:taxon-name-part></tp:taxon-name>).</source><publisher-name>Apollo Books</publisher-name>, <publisher-loc>Stenstrup</publisher-loc>, <size units="page">414 pp</size>.</mixed-citation></ref><ref id="B139"><mixed-citation xmlns:xlink="http://www.w3.org/1999/xlink" xlink:type="simple"><person-group><name name-style="western"><surname>Hansen</surname><given-names>M</given-names></name></person-group> (<year>1991</year>) <article-title>The hydrophiloid beetles. Phylogeny, classification and a revision of the genera (<tp:taxon-name><tp:taxon-name-part taxon-name-part-type="order">Coleoptera</tp:taxon-name-part></tp:taxon-name>: <tp:taxon-name><tp:taxon-name-part taxon-name-part-type="family">Hydrophilidae</tp:taxon-name-part></tp:taxon-name>).</article-title><source>Biologiske Skrifter</source><volume>40</volume>: <fpage>1</fpage>–<lpage>367</lpage>.</mixed-citation></ref><ref id="B261"><mixed-citation xmlns:xlink="http://www.w3.org/1999/xlink" xlink:type="simple"><person-group><name name-style="western"><surname>Short</surname><given-names>AEZ</given-names></name></person-group> (<year>2005</year>) <article-title>A review of the subtribe <tp:taxon-name><tp:taxon-name-part taxon-name-part-type="subtribe">Acidocerina</tp:taxon-name-part></tp:taxon-name> of Central America with special reference to Costa Rica (<tp:taxon-name><tp:taxon-name-part taxon-name-part-type="order">Coleoptera</tp:taxon-name-part></tp:taxon-name>: <tp:taxon-name><tp:taxon-name-part taxon-name-part-type="family">Hydrophilidae</tp:taxon-name-part></tp:taxon-name>).</article-title><source>Koleopterologische Rundschau</source><volume>75</volume>: <fpage>191</fpage>–<lpage>226</lpage>. <ext-link xlink:type="simple" ext-link-type="uri" xlink:href="http://www.zobodat.at/pdf/KOR_75_2005_0191-0226.pdf">http://www.zobodat.at/pdf/KOR_75_2005_0191-0226.pdf</ext-link></mixed-citation></ref><ref id="B105"><mixed-citation xmlns:xlink="http://www.w3.org/1999/xlink" xlink:type="simple"><person-group><name name-style="western"><surname>Fernández</surname><given-names>LA</given-names></name></person-group> (<year>1983</year>) <article-title><tp:taxon-name><tp:taxon-name-part taxon-name-part-type="genus">Helochares</tp:taxon-name-part> (<tp:taxon-name-part taxon-name-part-type="subgenus">Sindolus</tp:taxon-name-part>) <tp:taxon-name-part taxon-name-part-type="species">talarum</tp:taxon-name-part></tp:taxon-name> sp. nov., y redescripción de <tp:taxon-name><tp:taxon-name-part taxon-name-part-type="genus">Helochares</tp:taxon-name-part> (<tp:taxon-name-part taxon-name-part-type="subgenus">Helochares</tp:taxon-name-part>) <tp:taxon-name-part taxon-name-part-type="species">pallipes</tp:taxon-name-part></tp:taxon-name> (Brullé), con descripción de los estados preimaginales (<tp:taxon-name><tp:taxon-name-part taxon-name-part-type="order">Coleoptera</tp:taxon-name-part></tp:taxon-name>: <tp:taxon-name><tp:taxon-name-part taxon-name-part-type="family">Hydrophilidae</tp:taxon-name-part></tp:taxon-name>).</article-title><source>Limnobios</source><volume>2</volume>(<issue>6</issue>): <fpage>439</fpage>–<lpage>449</lpage>.</mixed-citation></ref><ref id="B108"><mixed-citation xmlns:xlink="http://www.w3.org/1999/xlink" xlink:type="simple"><person-group><name name-style="western"><surname>Fernández</surname><given-names>LA</given-names></name></person-group> (<year>2004</year>) <article-title>Larvae of Neotropical <italic><tp:taxon-name><tp:taxon-name-part taxon-name-part-type="genus">Helochares</tp:taxon-name-part></tp:taxon-name></italic> Mulsant (<tp:taxon-name><tp:taxon-name-part taxon-name-part-type="order">Coleoptera</tp:taxon-name-part></tp:taxon-name>, <tp:taxon-name><tp:taxon-name-part taxon-name-part-type="family">Hydrophilidae</tp:taxon-name-part></tp:taxon-name>): Description of <italic><tp:taxon-name><tp:taxon-name-part taxon-name-part-type="genus">H.</tp:taxon-name-part> <tp:taxon-name-part taxon-name-part-type="species">femoratus</tp:taxon-name-part></tp:taxon-name></italic> (Brullé).</article-title><source>Transactions of the American Entomological Society</source><volume>130</volume>(<issue>1</issue>): <fpage>77</fpage>–<lpage>83</lpage>. <ext-link xlink:type="simple" ext-link-type="uri" xlink:href="https://www.jstor.org/stable/25078837">https://www.jstor.org/stable/25078837</ext-link></mixed-citation></ref><ref id="B258"><mixed-citation xmlns:xlink="http://www.w3.org/1999/xlink" xlink:type="simple"><person-group><name name-style="western"><surname>Sharp</surname><given-names>D</given-names></name></person-group> (<year>1882</year>) <article-title>Fam. <tp:taxon-name><tp:taxon-name-part taxon-name-part-type="family">Hydrophilidae</tp:taxon-name-part></tp:taxon-name>. Biologia Centrali-Americana <tp:taxon-name><tp:taxon-name-part taxon-name-part-type="class">Insecta</tp:taxon-name-part></tp:taxon-name>.</article-title><source><tp:taxon-name><tp:taxon-name-part taxon-name-part-type="order">Coleoptera</tp:taxon-name-part></tp:taxon-name></source><volume>1</volume>(<issue>2</issue>): <fpage>53</fpage>–<lpage>80</lpage>. <ext-link xlink:type="simple" ext-link-type="uri" xlink:href="https://biodiversitylibrary.org/page/577106">https://biodiversitylibrary.org/page/577106</ext-link></mixed-citation></ref><ref id="B102"><mixed-citation xmlns:xlink="http://www.w3.org/1999/xlink" xlink:type="simple"><person-group><name name-style="western"><surname>Fernández</surname><given-names>LA</given-names></name></person-group> (<year>1981</year>) <article-title>Dos especies nuevas del género <italic><tp:taxon-name><tp:taxon-name-part taxon-name-part-type="genus">Helochares</tp:taxon-name-part></tp:taxon-name></italic> (<tp:taxon-name><tp:taxon-name-part taxon-name-part-type="order">Coleoptera</tp:taxon-name-part></tp:taxon-name>: <tp:taxon-name><tp:taxon-name-part taxon-name-part-type="family">Hydrophilidae</tp:taxon-name-part></tp:taxon-name>).</article-title><source>Limnobios</source><volume>2</volume>(<issue>3</issue>): <fpage>189</fpage>–<lpage>192</lpage>.</mixed-citation></ref><ref id="B274"><mixed-citation xmlns:xlink="http://www.w3.org/1999/xlink" xlink:type="simple"><person-group><name name-style="western"><surname>Short</surname><given-names>AEZ</given-names></name><name name-style="western"><surname>Girón</surname><given-names>JC</given-names></name><name name-style="western"><surname>Toussaint</surname><given-names>EFA</given-names></name></person-group> (<year>2021</year>) <article-title>Evolution and biogeography of acidocerine water scavenger beetles (<tp:taxon-name><tp:taxon-name-part taxon-name-part-type="order">Coleoptera</tp:taxon-name-part></tp:taxon-name>: <tp:taxon-name><tp:taxon-name-part taxon-name-part-type="family">Hydrophilidae</tp:taxon-name-part></tp:taxon-name>) shaped by Gondwanan vicariance and Cenozoic isolation of South America.</article-title><source>Systematic Entomology</source><volume>46</volume>(<issue>2</issue>): <fpage>380</fpage>–<lpage>395</lpage>. <ext-link xlink:type="simple" ext-link-type="doi" xlink:href="10.1111/syen.12467">https://doi.org/10.1111/syen.12467</ext-link></mixed-citation></ref></ref-list></tp:taxon-treatment>
