# Supplementary material for: The Acidocerinae (Coleoptera, Hydrophilidae): taxonomy, classification, and catalog of species
Source: Zookeys. 2021 Jun 18;1045:1–236. doi: 10.3897/zookeys.1045.63810 (PMC8233300; doi:10.3897/zookeys.1045.63810)
Supplement: XML Treatment for Troglochares [file zookeys.1045.63810-treatment24.xml]

<!DOCTYPE tp:taxon-treatment
  PUBLIC "-//TaxonX//DTD Taxonomic Treatment Publishing DTD v0 20100105//EN" "tax-treatment-NSO.dtd">
<tp:taxon-treatment xmlns:tp="http://www.plazi.org/taxpub"><tp:treatment-meta><kwd-group><label>Taxon classification</label><kwd><named-content xmlns:xlink="http://www.w3.org/1999/xlink" content-type="kingdom">Animalia</named-content></kwd><kwd><named-content xmlns:xlink="http://www.w3.org/1999/xlink" content-type="order">Coleoptera</named-content></kwd><kwd><named-content xmlns:xlink="http://www.w3.org/1999/xlink" content-type="family">Hydrophilidae</named-content></kwd></kwd-group><mixed-citation publication-type="journal"><person-group><name><surname>Girón</surname><given-names>Jennifer C.</given-names></name><name><surname>Short</surname><given-names>Andrew Edward Z.</given-names></name></person-group><article-title>The <tp:taxon-name><tp:taxon-name-part taxon-name-part-type="subfamily">Acidocerinae</tp:taxon-name-part></tp:taxon-name> (<tp:taxon-name><tp:taxon-name-part taxon-name-part-type="order">Coleoptera</tp:taxon-name-part></tp:taxon-name>, <tp:taxon-name><tp:taxon-name-part taxon-name-part-type="family">Hydrophilidae</tp:taxon-name-part></tp:taxon-name>): taxonomy, classification, and catalog of species</article-title><source>Zookeys</source><day>18</day><month>6</month><year>2021</year><volume>1045</volume><fpage>1</fpage><lpage>236</lpage><pub-id pub-id-type="doi">10.3897/zookeys.1045.63810</pub-id></mixed-citation></tp:treatment-meta><tp:nomenclature><label>Genus</label><tp:taxon-name>
              <tp:taxon-name-part taxon-name-part-type="genus" reg="Troglochares">Troglochares</tp:taxon-name-part>
            </tp:taxon-name><tp:taxon-authority>Spangler, 1981</tp:taxon-authority><xref ref-type="fig" rid="F6">Figs 6</xref><xref ref-type="fig" rid="F56">, 56</xref><tp:nomenclature-citation-list><tp:nomenclature-citation><tp:taxon-name>
                  <tp:taxon-name-part taxon-name-part-type="genus" reg="Troglochares">Troglochares</tp:taxon-name-part>
                </tp:taxon-name><comment>Spangler, 1981a: 316.</comment></tp:nomenclature-citation></tp:nomenclature-citation-list></tp:nomenclature><tp:treatment-sec sec-type="Gender" id="SECID0E2ZJM"><title>Gender.</title><p>Masculine.</p></tp:treatment-sec><tp:treatment-sec sec-type="type species" id="SECID0EA1JM"><title>Type species.</title><p><italic><tp:taxon-name><tp:taxon-name-part taxon-name-part-type="genus" reg="Troglochares">Troglochares</tp:taxon-name-part> <tp:taxon-name-part taxon-name-part-type="species" reg="ashmolei">ashmolei</tp:taxon-name-part></tp:taxon-name></italic> Spangler, 1981a: 318; by original designation and monotypy.</p></tp:treatment-sec><tp:treatment-sec sec-type="diagnosis" id="SECID0ER1JM"><title>Diagnosis.</title><p>Small beetles, body length 1.9 mm. Body shape oval in dorsal view; moderately convex in lateral view (<xref ref-type="bibr" rid="B139">Hansen 1991</xref>: fig. 39). Color yellowish light brown; ground punctation extremely shallowly marked. Shape of head somewhat oval. Eyes absent (Fig. <xref ref-type="fig" rid="F56">56B</xref>). Clypeus trapezoidal, with anterior margin broadly emarginate, with medial region of emargination nearly straight (Fig. <xref ref-type="fig" rid="F56">56B</xref>). Labrum fully exposed, convex. Mentum rather smooth and antero-medially depressed; median anterior depression broad. Antennae with nine antennomeres (<xref ref-type="bibr" rid="B279">Spangler 1981a</xref>: fig. 3); cupule slightly asymmetric, with rounded outline. Maxillary palps slender, nearly as long as width of head; inner margin of maxillary palpomere 2 nearly straight, outer margin curved along apical third; maxillary palpomere 3 slightly shorter than 4. Prosternum non carinate, slightly convex. Elytra without sutural striae; ground punctation fine, shallow; outer margins slightly flared (Fig. <xref ref-type="fig" rid="F56">56A</xref>). Posterior elevation of mesoventrite with curved, transverse ridge (<xref ref-type="bibr" rid="B279">Spangler 1981a</xref>: fig. 8); anapleural sutures concave, separated at anterior margin by distance 0.7 × width of anterior margin of mesepisternum. Metaventrite densely pubescent except for median short and narrow posterior glabrous patch; metaventrite short (nearly as long as first abdominal ventrite; <xref ref-type="bibr" rid="B279">Spangler 1981a</xref>: fig. 8). Protibiae with spines of anterior row long; apical spurs of protibiae moderately slender, reaching apex of protarsomere 2; metatarsomeres 2–4 slightly decreasing in size; metatarsomere 5 nearly as long as 2–4 combined. Posterior femora densely covered by hydrofuge pubescence along basal 2/3 (<xref ref-type="bibr" rid="B279">Spangler 1981a</xref>: fig. 8). Fifth abdominal ventrite apically truncate, without stout setae (<xref ref-type="bibr" rid="B279">Spangler 1981a</xref>: fig. 9).</p><fig id="F56" position="float" orientation="portrait"><object-id xmlns:xlink="http://www.w3.org/1999/xlink" content-type="doi" xlink:type="simple">10.3897/zookeys.1045.63810.figure56</object-id><label>Figure 56.</label><caption><p>Holotype and labels of <italic><tp:taxon-name><tp:taxon-name-part taxon-name-part-type="genus" reg="Troglochares">Troglochares</tp:taxon-name-part> <tp:taxon-name-part taxon-name-part-type="species" reg="ashmolei">ashmolei</tp:taxon-name-part></tp:taxon-name></italic><bold>A</bold> mount of holotype <bold>B</bold> head, dorsal view <bold>C</bold> labels.</p></caption><graphic xmlns:xlink="http://www.w3.org/1999/xlink" xlink:href="zookeys-1045-001-g056.jpg" position="float" orientation="portrait" xlink:type="simple" id="oo_557455.jpg"><uri content-type="original_file" xlink:type="simple">https://binary.pensoft.net/fig/557455</uri></graphic></fig></tp:treatment-sec><tp:treatment-sec sec-type="Differential diagnosis" id="SECID0EZ3JM"><title>Differential diagnosis.</title><p><italic><tp:taxon-name><tp:taxon-name-part taxon-name-part-type="genus" reg="Troglochares">Troglochares</tp:taxon-name-part></tp:taxon-name></italic> is the only genus of acidocerines (and Hydrophilids) lacking eyes.</p></tp:treatment-sec><tp:treatment-sec sec-type="distribution" id="SECID0EG4JM"><title>Distribution.</title><p><bold>Neotropical</bold>: Ecuador; Fig. <xref ref-type="fig" rid="F6">6</xref>.</p></tp:treatment-sec><tp:treatment-sec sec-type="natural history" id="SECID0ES4JM"><title>Natural history.</title><p>The only known specimen was collected in a cave on calcite formations and is presumably aquatic (<xref ref-type="bibr" rid="B279">Spangler 1981a</xref>).</p></tp:treatment-sec><tp:treatment-sec sec-type="Larvae" id="SECID0E34JM"><title>Larvae.</title><p>The immature stages are unknown for <italic><tp:taxon-name><tp:taxon-name-part taxon-name-part-type="genus" reg="Troglochares">Troglochares</tp:taxon-name-part></tp:taxon-name></italic>.</p></tp:treatment-sec><tp:treatment-sec sec-type="Taxonomic history" id="SECID0EJ5JM"><title>Taxonomic history.</title><p>The genus and its only known species were described by <xref ref-type="bibr" rid="B279">Spangler (1981a)</xref>.</p></tp:treatment-sec><tp:treatment-sec sec-type="remarks" id="SECID0ET5JM"><title>Remarks.</title><p>The genus is only known from a single female specimen, which is pin-mounted in pieces (Fig. <xref ref-type="fig" rid="F56">56</xref>). This species was not included in the molecular phylogeny by <xref ref-type="bibr" rid="B274">Short et al. (2021)</xref>. Its assignment to the <italic><tp:taxon-name><tp:taxon-name-part taxon-name-part-type="genus" reg="Tobochares">Tobochares</tp:taxon-name-part></tp:taxon-name></italic> group is based primarily on its tiny size (excluding the <italic><tp:taxon-name><tp:taxon-name-part taxon-name-part-type="genus" reg="Helochares">Helochares</tp:taxon-name-part></tp:taxon-name></italic> group), presence in the Neotropical region (excluding the <italic><tp:taxon-name><tp:taxon-name-part taxon-name-part-type="genus" reg="Agraphydrus">Agraphydrus</tp:taxon-name-part></tp:taxon-name></italic> group), and lack of a sutural stria (excluding the <italic><tp:taxon-name><tp:taxon-name-part taxon-name-part-type="genus" reg="Primocerus">Primocerus</tp:taxon-name-part></tp:taxon-name></italic> and <italic><tp:taxon-name><tp:taxon-name-part taxon-name-part-type="genus" reg="Chasmogenus">Chasmogenus</tp:taxon-name-part></tp:taxon-name></italic> groups).</p></tp:treatment-sec><tp:treatment-sec sec-type="Species examined" id="SECID0EEAKM"><title>Species examined.</title><p>The holotype specimen of <italic><tp:taxon-name><tp:taxon-name-part taxon-name-part-type="genus" reg="Troglochares">Troglochares</tp:taxon-name-part> <tp:taxon-name-part taxon-name-part-type="species" reg="ashmolei">ashmolei</tp:taxon-name-part></tp:taxon-name></italic> Spangler was examined.</p></tp:treatment-sec><tp:treatment-sec sec-type="Selected references" id="SECID0EVAKM"><title>Selected references.</title><p><xref ref-type="bibr" rid="B279">Spangler 1981a</xref>: original description; <xref ref-type="bibr" rid="B274">Short et al. 2021</xref>: morphological affinities discussed in a phylogenetic context.</p></tp:treatment-sec><tp:treatment-sec><!--Section generated to contain objects referenced in tp:taxon-treatment.--><fig id="F6" position="float" orientation="portrait"><object-id xmlns:xlink="http://www.w3.org/1999/xlink" content-type="doi" xlink:type="simple">10.3897/zookeys.1045.63810.figure6</object-id><label>Figure 6.</label><caption><p>Known distribution of genera of <tp:taxon-name><tp:taxon-name-part taxon-name-part-type="subfamily">Acidocerinae</tp:taxon-name-part></tp:taxon-name>: <italic><tp:taxon-name><tp:taxon-name-part taxon-name-part-type="genus" reg="Novochares">Novochares</tp:taxon-name-part></tp:taxon-name></italic>, <italic><tp:taxon-name><tp:taxon-name-part taxon-name-part-type="genus" reg="Peltochares">Peltochares</tp:taxon-name-part></tp:taxon-name></italic>, <italic><tp:taxon-name><tp:taxon-name-part taxon-name-part-type="genus" reg="Primocerus">Primocerus</tp:taxon-name-part></tp:taxon-name></italic>, <italic><tp:taxon-name><tp:taxon-name-part taxon-name-part-type="genus" reg="Quadriops">Quadriops</tp:taxon-name-part></tp:taxon-name></italic>, <italic><tp:taxon-name><tp:taxon-name-part taxon-name-part-type="genus" reg="Radicitus">Radicitus</tp:taxon-name-part></tp:taxon-name></italic>, <italic><tp:taxon-name><tp:taxon-name-part taxon-name-part-type="genus" reg="Sindolus">Sindolus</tp:taxon-name-part></tp:taxon-name></italic>, <italic><tp:taxon-name><tp:taxon-name-part taxon-name-part-type="genus" reg="Tobochares">Tobochares</tp:taxon-name-part></tp:taxon-name></italic>, and <italic><tp:taxon-name><tp:taxon-name-part taxon-name-part-type="genus" reg="Troglochares">Troglochares</tp:taxon-name-part></tp:taxon-name></italic>.</p></caption><graphic xmlns:xlink="http://www.w3.org/1999/xlink" xlink:href="zookeys-1045-001-g006.jpg" position="float" orientation="portrait" xlink:type="simple" id="oo_557405.jpg"><uri content-type="original_file" xlink:type="simple">https://binary.pensoft.net/fig/557405</uri></graphic></fig></tp:treatment-sec><ref-list><ref id="B139"><mixed-citation xmlns:xlink="http://www.w3.org/1999/xlink" xlink:type="simple"><person-group><name name-style="western"><surname>Hansen</surname><given-names>M</given-names></name></person-group> (<year>1991</year>) <article-title>The hydrophiloid beetles. Phylogeny, classification and a revision of the genera (<tp:taxon-name><tp:taxon-name-part taxon-name-part-type="order">Coleoptera</tp:taxon-name-part></tp:taxon-name>: <tp:taxon-name><tp:taxon-name-part taxon-name-part-type="family">Hydrophilidae</tp:taxon-name-part></tp:taxon-name>).</article-title><source>Biologiske Skrifter</source><volume>40</volume>: <fpage>1</fpage>–<lpage>367</lpage>.</mixed-citation></ref><ref id="B279"><mixed-citation xmlns:xlink="http://www.w3.org/1999/xlink" xlink:type="simple"><person-group><name name-style="western"><surname>Spangler</surname><given-names>PJ</given-names></name></person-group> (<year>1981a</year>) <article-title>A new water beetle, <italic><tp:taxon-name><tp:taxon-name-part taxon-name-part-type="genus">Troglochares</tp:taxon-name-part> <tp:taxon-name-part taxon-name-part-type="species">ashmolei</tp:taxon-name-part></tp:taxon-name></italic>, n. gen., n. sp., from Ecuador; the first known eyeless cavernicolous hydrophilid beetle (<tp:taxon-name><tp:taxon-name-part taxon-name-part-type="order">Coleoptera</tp:taxon-name-part></tp:taxon-name>: <tp:taxon-name><tp:taxon-name-part taxon-name-part-type="family">Hydrophilidae</tp:taxon-name-part></tp:taxon-name>).</article-title><source>Proceedings of the Entomological Society of Washington</source><volume>83</volume>(<issue>2</issue>): <fpage>316</fpage>–<lpage>323</lpage>. <ext-link xlink:type="simple" ext-link-type="uri" xlink:href="https://biodiversitylibrary.org/page/16364657">https://biodiversitylibrary.org/page/16364657</ext-link></mixed-citation></ref><ref id="B274"><mixed-citation xmlns:xlink="http://www.w3.org/1999/xlink" xlink:type="simple"><person-group><name name-style="western"><surname>Short</surname><given-names>AEZ</given-names></name><name name-style="western"><surname>Girón</surname><given-names>JC</given-names></name><name name-style="western"><surname>Toussaint</surname><given-names>EFA</given-names></name></person-group> (<year>2021</year>) <article-title>Evolution and biogeography of acidocerine water scavenger beetles (<tp:taxon-name><tp:taxon-name-part taxon-name-part-type="order">Coleoptera</tp:taxon-name-part></tp:taxon-name>: <tp:taxon-name><tp:taxon-name-part taxon-name-part-type="family">Hydrophilidae</tp:taxon-name-part></tp:taxon-name>) shaped by Gondwanan vicariance and Cenozoic isolation of South America.</article-title><source>Systematic Entomology</source><volume>46</volume>(<issue>2</issue>): <fpage>380</fpage>–<lpage>395</lpage>. <ext-link xlink:type="simple" ext-link-type="doi" xlink:href="10.1111/syen.12467">https://doi.org/10.1111/syen.12467</ext-link></mixed-citation></ref></ref-list></tp:taxon-treatment>
